# Supplementary material for: Frequently arising ESX-1-associated phase variants influence Mycobacterium tuberculosis fitness in the presence of host and antibiotic pressures
Source: mBio. 2025 Jan 28;16(3):e03762-24. doi: 10.1128/mbio.03762-24 (PMC11898584; doi:10.1128/mbio.03762-24)
Supplement: Table S1 — RNAseq comparing espR-ins to WT H37Rv. [file mbio.03762-24-s0002.xlsx]

## Sheet: DeSeq_espR_ins
Table S1 RNAseq comparing espR-ins to WT H37Rv
	baseMean	log2FoldChange	lfcSE	stat	pvalue	padj	abs(LFC)
Rv3616c/espA	11832	1.19461	0.0521496	22.9074	3.9234e-116	1.54425e-112	1.19461
Rv3612c/-	1927.09	0.956956	0.0478364	20.0048	5.00594e-89	9.85169e-86	0.956956
Rv3615c/espC	4108.68	1.15604	0.0683304	16.9184	3.29526e-64	4.32338e-61	1.15604
Rv3614c/espD	6487.8	1.05037	0.0624646	16.8154	1.88084e-63	1.85074e-60	1.05037
Rv1076/lipU	746.031	-0.861516	0.0623428	-13.819	1.95742e-43	1.54088e-40	0.861516
Rv3613c/-	2426.32	0.945231	0.0736783	12.8292	1.12571e-37	7.38463e-35	0.945231
Rv3863/-	2320.34	-0.653345	0.0593912	-11.0007	3.79138e-28	2.13184e-25	0.653345
Rv1816/-	2468.42	-0.499937	0.0481493	-10.3831	2.96143e-25	1.45702e-22	0.499937
Rv3414c/sigD	3604.46	-0.421996	0.0408194	-10.3381	4.73734e-25	2.0718e-22	0.421996
Rv3811/-	5967.92	-0.332483	0.0322852	-10.2983	7.17128e-25	2.82262e-22	0.332483
Rv1477/ripA	7649.61	-0.36901	0.0362611	-10.1765	2.52542e-24	9.03642e-22	0.36901
Rv2349c/plcC	1827.1	-0.401773	0.0397017	-10.1198	4.51373e-24	1.4805e-21	0.401773
Rv1815/-	5364.14	-0.431584	0.0452066	-9.54692	1.33605e-21	4.04516e-19	0.431584
Rv0157/pntB	4316.82	-0.498281	0.0522393	-9.53842	1.45022e-21	4.07719e-19	0.498281
Rv1201c/dapD	4664.56	0.453341	0.0494136	9.17441	4.5404e-20	1.1914e-17	0.453341
Rv0386/-	976.643	-0.485875	0.0543531	-8.93923	3.91896e-19	9.64065e-17	0.485875
Rv2842c/-	2682.78	-0.346979	0.0389892	-8.89936	5.61682e-19	1.30046e-16	0.346979
Rv2721c/-	7182.07	-0.409857	0.0465153	-8.81122	1.23786e-18	2.7068e-16	0.409857
Rv1497/lipL	3057.53	-0.576609	0.0656504	-8.78302	1.59139e-18	3.2967e-16	0.576609
Rv1697/-	11512.2	-0.37451	0.0428607	-8.73785	2.37593e-18	4.67583e-16	0.37451
Rv2350c/plcB	2815.06	-0.41822	0.0489579	-8.54243	1.31431e-17	2.4634e-15	0.41822
Rv1075c/-	236.134	-0.804258	0.0946568	-8.49656	1.95292e-17	3.49396e-15	0.804258
Rv3877/eccD1	4994.97	-0.283765	0.0342212	-8.29207	1.11293e-16	1.90456e-14	0.283765
Rv2247/accD6	9708.16	-0.349365	0.0425886	-8.20326	2.33958e-16	3.83691e-14	0.349365
Rv0156/pntAb	1526.9	-0.458356	0.056192	-8.15697	3.43547e-16	5.20077e-14	0.458356
Rv2746c/pgsA3	1004.14	-0.405405	0.0496824	-8.15993	3.35217e-16	5.20077e-14	0.405405
Rv2429/ahpD	1006.48	0.69965	0.0888055	7.87845	3.31457e-15	4.8319e-13	0.69965
Rv0223c/-	834.732	0.375577	0.0481537	7.79955	6.21307e-15	8.46027e-13	0.375577
Rv2147c/-	8161.77	-0.335001	0.0429536	-7.79913	6.23343e-15	8.46027e-13	0.335001
Rv3487c/lipF	14762.5	-0.309275	0.039732	-7.78402	7.02555e-15	9.21752e-13	0.309275
Rv2220/glnA1	11805.7	0.332375	0.0433052	7.67518	1.65191e-14	2.09739e-12	0.332375
Rv2148c/-	1184.35	-0.365029	0.0476891	-7.65436	1.94281e-14	2.38965e-12	0.365029
Rv2594c/ruvC	2577.63	-0.391832	0.051456	-7.6149	2.63888e-14	3.14746e-12	0.391832
Rv3267/-	5314.34	-0.416008	0.0547934	-7.59229	3.14299e-14	3.63847e-12	0.416008
Rv2334/cysK1	6381.09	-0.31801	0.0420943	-7.5547	4.19813e-14	4.7211e-12	0.31801
Rv3485c/-	1827.26	-0.427363	0.0568972	-7.51114	5.86136e-14	6.40842e-12	0.427363
Rv1698/mctB	7039.78	-0.453891	0.0605369	-7.49775	6.49204e-14	6.90612e-12	0.453891
Rv0207c/-	3817.11	-0.276209	0.0376927	-7.32791	2.33776e-13	2.42143e-11	0.276209
Rv1709/scpA	2985.08	-0.275751	0.0377555	-7.30358	2.80203e-13	2.76756e-11	0.275751
Rv2276/cyp121	3860.65	0.27423	0.03755	7.30308	2.81256e-13	2.76756e-11	0.27423
Rv3477/PE31	10472	0.244103	0.0334952	7.28769	3.15322e-13	3.02709e-11	0.244103
Rv3209/-	2849.67	-0.293414	0.0408512	-7.1825	6.8448e-13	6.39422e-11	0.293414
Rv3245c/mtrB	6801.13	-0.369967	0.0515295	-7.17972	6.98556e-13	6.39422e-11	0.369967
Rv3862c/whiB6	203.328	-0.795727	0.111439	-7.14047	9.30148e-13	8.32059e-11	0.795727
Rv1927/-	2933.21	0.390489	0.0550109	7.09839	1.26221e-12	1.10401e-10	0.390489
Rv2990c/-	3162.53	-0.515787	0.0727715	-7.08776	1.36304e-12	1.16629e-10	0.515787
Rv1708/-	3294.95	-0.280545	0.0396447	-7.07649	1.47856e-12	1.23822e-10	0.280545
Rv1297/rho	48163	-0.178434	0.0256839	-6.94729	3.72363e-12	3.05338e-10	0.178434
Rv0312/-	2875.72	-0.291438	0.0420783	-6.92608	4.32653e-12	3.47535e-10	0.291438
Rv2428/ahpC	1082.58	0.673829	0.0975452	6.90786	4.92019e-12	3.87317e-10	0.673829
Rv2246/kasB	7992.54	-0.361993	0.0528791	-6.84567	7.61172e-12	5.87445e-10	0.361993
Rv1837c/glcB	18883.5	-0.2263	0.0330847	-6.84001	7.91865e-12	5.99381e-10	0.2263
Rv3822/-	6985.04	-0.341928	0.050809	-6.72968	1.70033e-11	1.26274e-09	0.341928
Rv2861c/mapB	3408.59	-0.383398	0.0571283	-6.71117	1.93064e-11	1.40722e-09	0.383398
Rv3118/sseC1	1877.61	0.307374	0.0459302	6.69221	2.19824e-11	1.57314e-09	0.307374
Rv3584/lpqE	5012.83	0.323165	0.048353	6.68346	2.33367e-11	1.64024e-09	0.323165
Rv3864/espE	4483.53	-0.297772	0.0452007	-6.58778	4.46447e-11	3.08284e-09	0.297772
Rv2978c/-	2486.45	0.277756	0.0424261	6.54683	5.87705e-11	3.98829e-09	0.277756
Rv2187/fadD15	2454.1	-0.274254	0.0419503	-6.53761	6.25099e-11	4.17015e-09	0.274254
Rv2150c/ftsZ	7210.21	-0.321546	0.0493503	-6.51559	7.24064e-11	4.74986e-09	0.321546
Rv2160c/-	755.561	0.430258	0.0661198	6.50725	7.65371e-11	4.93853e-09	0.430258
Rv2864c/-	992.866	-0.530347	0.0817877	-6.48443	8.90659e-11	5.5645e-09	0.530347
Rv3413c/-	1697.89	-0.39749	0.0612856	-6.48587	8.8223e-11	5.5645e-09	0.39749
Rv0315/-	4294.26	0.272019	0.0420154	6.47428	9.52675e-11	5.85895e-09	0.272019
Rv0129c/fbpC	6685.29	-0.253352	0.0393469	-6.43893	1.20318e-10	7.2857e-09	0.253352
Rv0179c/lprO	5415.61	-0.285083	0.0446289	-6.38786	1.68226e-10	9.93657e-09	0.285083
Rv1753c/PPE24	660.874	-0.40536	0.0634661	-6.38703	1.69144e-10	9.93657e-09	0.40536
Rv3244c/lpqB	4871.3	-0.299657	0.0471889	-6.35016	2.15094e-10	1.24501e-08	0.299657
Rv1883c/-	9093.63	-0.445137	0.070176	-6.34315	2.2511e-10	1.28411e-08	0.445137
Rv1479/moxR1	9903.48	-0.180742	0.0286507	-6.30847	2.81807e-10	1.58456e-08	0.180742
Rv0698/-	535.813	-0.375692	0.0596042	-6.30312	2.91717e-10	1.59472e-08	0.375692
Rv1754c/-	1264.76	-0.362581	0.0575078	-6.3049	2.8838e-10	1.59472e-08	0.362581
Rv1478/-	2473.61	-0.338859	0.0539631	-6.27945	3.39763e-10	1.80717e-08	0.338859
Rv3429/PPE59	3170.98	-0.469163	0.0747105	-6.27974	3.39142e-10	1.80717e-08	0.469163
Rv1484/inhA	6635.37	0.189381	0.0302325	6.26414	3.74886e-10	1.9674e-08	0.189381
Rv2986c/hupB	11715.7	-0.378952	0.0605667	-6.25677	3.93024e-10	2.03545e-08	0.378952
Rv2145c/wag31	6116.69	-0.247728	0.0398288	-6.21982	4.97731e-10	2.54425e-08	0.247728
Rv0020c/fhaA	17820.4	-0.165332	0.026632	-6.20801	5.36584e-10	2.69212e-08	0.165332
Rv2163c/pbpB	3659.88	-0.285256	0.0459578	-6.20692	5.4034e-10	2.69212e-08	0.285256
Rv1448c/tal	6513.28	0.303758	0.0489565	6.20465	5.48172e-10	2.697e-08	0.303758
Rv2113/-	925.141	0.347361	0.0560442	6.19799	5.71896e-10	2.77899e-08	0.347361
Rv3246c/mtrA	10196.8	-0.346717	0.0560318	-6.18785	6.0989e-10	2.92747e-08	0.346717
Rv0685/tuf	35128.2	-0.14609	0.0236438	-6.17879	6.45966e-10	3.06328e-08	0.14609
Rv3005c/-	5087.62	-0.32411	0.0526276	-6.15856	7.34115e-10	3.43985e-08	0.32411
Rv0996/-	3002.38	-0.422689	0.068691	-6.15348	7.58005e-10	3.51001e-08	0.422689
Rv2241/aceE	11801.3	0.16456	0.0268558	6.12754	8.92482e-10	4.08466e-08	0.16456
Rv1932/tpx	4598.17	0.264262	0.0431894	6.11866	9.4363e-10	4.26911e-08	0.264262
Rv3866/espG1	3084.22	-0.246746	0.0405102	-6.09096	1.12237e-09	5.02007e-08	0.246746
Rv1251c/-	2485.92	-0.290961	0.0478407	-6.08187	1.18787e-09	5.25333e-08	0.290961
Rv1527c/pks5	3545.64	-0.336733	0.0555543	-6.06133	1.35e-09	5.904e-08	0.336733
Rv2165c/-	3024.22	-0.297528	0.0493862	-6.02452	1.69609e-09	7.33607e-08	0.297528
Rv0009/ppiA	8804.29	0.178852	0.0297404	6.01379	1.81239e-09	7.75387e-08	0.178852
Rv0155/pntAa	1261.29	-0.429253	0.0716055	-5.99469	2.03874e-09	8.62847e-08	0.429253
Rv0320/-	571.687	-0.399952	0.0668394	-5.98378	2.18023e-09	9.12913e-08	0.399952
Rv3229c/desA3	1764.83	-0.489985	0.0819107	-5.98194	2.20502e-09	9.13574e-08	0.489985
Rv1901/cinA	3237.92	0.232766	0.0390435	5.96172	2.49594e-09	1.01279e-07	0.232766
Rv3628/ppa	766.905	0.393888	0.0660683	5.96184	2.49419e-09	1.01279e-07	0.393888
Rv3211/rhlE	13846	-0.261149	0.0438359	-5.95743	2.56241e-09	1.02915e-07	0.261149
Rv2841c/nusA	3162.68	-0.275286	0.0463219	-5.94289	2.80041e-09	1.11337e-07	0.275286
Rv2700/-	1735.36	0.353739	0.0596058	5.93464	2.94496e-09	1.15914e-07	0.353739
Rv2560/-	554.773	-0.427735	0.0725439	-5.89622	3.71925e-09	1.4494e-07	0.427735
Rv1483/fabG1	3771.67	0.239938	0.0408968	5.86692	4.43967e-09	1.71319e-07	0.239938
Rv2244/acpM	8228.2	-0.306899	0.0523464	-5.86286	4.54971e-09	1.73861e-07	0.306899
Rv1886c/fbpB	9498.44	0.29289	0.0501739	5.8375	5.29914e-09	2.00552e-07	0.29289
Rv2289/cdh	4627.88	0.334523	0.057324	5.83565	5.35828e-09	2.00859e-07	0.334523
Rv1361c/PPE19	3699.92	-0.393569	0.0677861	-5.80604	6.3966e-09	2.37519e-07	0.393569
Rv0693/pqqE	25072.7	0.269214	0.0464236	5.79906	6.66861e-09	2.45305e-07	0.269214
Rv0467/icl1	4033.62	0.376708	0.0649915	5.79627	6.78064e-09	2.47117e-07	0.376708
Rv1835c/-	2678.96	-0.251515	0.0434921	-5.78301	7.33776e-09	2.64967e-07	0.251515
Rv1620c/cydC	1629.17	0.348646	0.0604516	5.76736	8.05221e-09	2.88123e-07	0.348646
Rv3876/espI	5330.66	-0.193042	0.0336235	-5.74129	9.39575e-09	3.33168e-07	0.193042
Rv1043c/-	2326.25	-0.317773	0.0554586	-5.72991	1.00481e-08	3.5312e-07	0.317773
Rv3587c/-	4402.74	-0.340278	0.0596493	-5.70465	1.16579e-08	4.06066e-07	0.340278
Rv0466/-	4846.31	0.218826	0.0384607	5.6896	1.27337e-08	4.39648e-07	0.218826
Rv3821/-	3142.68	-0.212205	0.0374965	-5.65931	1.51979e-08	5.20164e-07	0.212205
Rv3878/espJ	2878.18	-0.291312	0.051591	-5.64657	1.63684e-08	5.55396e-07	0.291312
Rv0597c/-	3717.31	-0.317563	0.056669	-5.60382	2.09674e-08	7.05366e-07	0.317563
Rv3212/-	7996.62	-0.232029	0.0415592	-5.58309	2.36289e-08	7.88164e-07	0.232029
Rv2178c/aroG	7910.36	-0.191204	0.0342678	-5.5797	2.40929e-08	7.96889e-07	0.191204
Rv3604c/-	2020.43	-0.364582	0.0653586	-5.57818	2.43045e-08	7.97188e-07	0.364582
Rv0172/mce1D	9016.59	-0.213685	0.0384189	-5.56197	2.66744e-08	8.67689e-07	0.213685
Rv1817/-	522.799	-0.384129	0.0691041	-5.5587	2.7179e-08	8.69727e-07	0.384129
Rv2748c/ftsK	7840.65	-0.364856	0.0656312	-5.55918	2.71051e-08	8.69727e-07	0.364856
Rv3210c/-	1016.39	-0.26231	0.0472305	-5.55382	2.79491e-08	8.8716e-07	0.26231
Rv0281/-	2177.89	-0.23494	0.0424142	-5.53919	3.03871e-08	9.56828e-07	0.23494
Rv2307D/-	320.758	-0.544397	0.0983193	-5.53704	3.07634e-08	9.6099e-07	0.544397
Rv0906/-	2429.04	0.215258	0.0390047	5.51877	3.41383e-08	1.05802e-06	0.215258
Rv0211/pckA	7476.4	0.222271	0.0403453	5.50922	3.60423e-08	1.1083e-06	0.222271
Rv0835/lpqQ	523.569	-0.41153	0.0748005	-5.5017	3.76142e-08	1.14767e-06	0.41153
Rv1589/bioB	2426.96	0.304283	0.0553898	5.49349	3.94065e-08	1.19311e-06	0.304283
Rv2215/dlaT	6455.2	0.184957	0.0337019	5.48803	4.06441e-08	1.22118e-06	0.184957
Rv2258c/-	5110.82	0.16245	0.0296769	5.47395	4.40111e-08	1.31233e-06	0.16245
Rv0472c/-	3685.42	-0.295065	0.0539832	-5.46588	4.60621e-08	1.36316e-06	0.295065
Rv1882c/-	2430.66	-0.271077	0.04965	-5.45975	4.76807e-08	1.40053e-06	0.271077
Rv0101/nrp	2856.97	-0.204918	0.0375446	-5.45798	4.81577e-08	1.40406e-06	0.204918
Rv0473/-	1404.19	-0.301489	0.0554101	-5.44104	5.29704e-08	1.52954e-06	0.301489
Rv3048c/nrdF2	4628.79	-0.340553	0.0626	-5.44014	5.32386e-08	1.52954e-06	0.340553
Rv2720/lexA	4451.07	-0.192822	0.0357062	-5.40025	6.65498e-08	1.8911e-06	0.192822
Rv3608c/folP1	1336.09	-0.322893	0.0597993	-5.39961	6.67844e-08	1.8911e-06	0.322893
Rv2104c/vapB37	718.249	-0.327861	0.0608952	-5.38402	7.28405e-08	2.04786e-06	0.327861
Rv2149c/yfiH	1957.72	-0.299981	0.0559165	-5.36481	8.10357e-08	2.2621e-06	0.299981
Rv2783c/gpsI	17309.8	-0.21832	0.0408377	-5.34604	8.98981e-08	2.49182e-06	0.21832
Rv0170/mce1B	5457.44	-0.231326	0.043333	-5.33833	9.38073e-08	2.582e-06	0.231326
Rv1248c/-	10045.3	-0.153216	0.0287289	-5.33316	9.65191e-08	2.63819e-06	0.153216
Rv2062c/cobN	3412.85	0.264936	0.0499974	5.29899	1.16447e-07	3.16094e-06	0.264936
Rv0280/PPE3	1044.37	-0.467984	0.0893205	-5.23938	1.61117e-07	4.34354e-06	0.467984
Rv0808/purF	7422.34	0.189175	0.03615	5.23305	1.66739e-07	4.46451e-06	0.189175
Rv3044/fecB	4183.43	0.218613	0.0418082	5.22895	1.70471e-07	4.53362e-06	0.218613
Rv3775/lipE	2340.07	0.200397	0.0383415	5.22665	1.72612e-07	4.55975e-06	0.200397
Rv0208c/-	1621.95	-0.267015	0.0511537	-5.21985	1.79066e-07	4.69868e-06	0.267015
Rv3408/vapC47	8684.56	-0.2107	0.0403989	-5.21549	1.83332e-07	4.77878e-06	0.2107
Rv2160A/-	1395.58	0.363146	0.0696873	5.21108	1.87743e-07	4.86154e-06	0.363146
Rv2733c/-	3137.09	0.1988	0.0382841	5.19275	2.07207e-07	5.33049e-06	0.1988
Rv2412/rpsT	2782.15	0.36804	0.070922	5.18937	2.11009e-07	5.39305e-06	0.36804
Rv0115/hddA	1378.16	-0.252653	0.0487828	-5.17914	2.22912e-07	5.66054e-06	0.252653
Rv3756c/proZ	1613.76	-0.309653	0.0598298	-5.17556	2.27226e-07	5.73308e-06	0.309653
Rv3262/fbiB	1857.59	0.32131	0.062351	5.15325	2.5601e-07	6.4182e-06	0.32131
Rv1170/mshB	1075.62	0.247537	0.0480512	5.15152	2.5838e-07	6.43662e-06	0.247537
Rv1122/gnd2	2760.69	0.230119	0.0447035	5.14768	2.63734e-07	6.52866e-06	0.230119
Rv1884c/rpfC	5907.43	-0.253603	0.0493346	-5.14047	2.74045e-07	6.74151e-06	0.253603
Rv1617/pykA	4000.91	0.207047	0.040302	5.13739	2.78584e-07	6.81061e-06	0.207047
Rv0898c/-	605.451	-0.297539	0.05827	-5.10621	3.28678e-07	7.98565e-06	0.297539
Rv3810/pirG	5396.85	-0.32426	0.0636642	-5.09328	3.51914e-07	8.49774e-06	0.32426
Rv0814c/sseC2	2728.38	0.373508	0.0733867	5.08959	3.58839e-07	8.61214e-06	0.373508
Rv0979A/rpmF	1950.19	0.326484	0.0641817	5.08687	3.6402e-07	8.68354e-06	0.326484
Rv2557/-	1056.82	0.340286	0.0669636	5.08166	3.74151e-07	8.87145e-06	0.340286
Rv2245/kasA	10640	-0.301183	0.0593282	-5.07656	3.84324e-07	9.05807e-06	0.301183
Rv0204c/-	1538.8	-0.312017	0.0615567	-5.06878	4.0038e-07	9.38034e-06	0.312017
Rv1636/TB15.3	1465.46	-0.296669	0.0587368	-5.05081	4.39933e-07	1.0246e-05	0.296669
Rv3758c/proV	2971.28	-0.201746	0.0399633	-5.0483	4.4577e-07	1.03209e-05	0.201746
Rv0491/regX3	2048.79	-0.230123	0.0456677	-5.03907	4.67799e-07	1.0705e-05	0.230123
Rv3860/-	723.796	0.369347	0.0732875	5.0397	4.66263e-07	1.0705e-05	0.369347
Rv2288/-	819.98	0.392325	0.0778919	5.03678	4.73418e-07	1.07709e-05	0.392325
Rv2666/-	194.119	-0.468216	0.0932882	-5.01903	5.19327e-07	1.17475e-05	0.468216
Rv2154c/ftsW	6752.08	-0.229262	0.0457496	-5.01124	5.40814e-07	1.21637e-05	0.229262
Rv3728/-	881.847	-0.357969	0.0714601	-5.00935	5.46141e-07	1.22137e-05	0.357969
Rv1472/echA12	2337.34	0.263271	0.0526573	4.99971	5.74155e-07	1.27677e-05	0.263271
Rv0323c/-	446.392	0.311154	0.0623354	4.99161	5.98776e-07	1.32404e-05	0.311154
Rv1436/gap	11015.8	0.164317	0.0331331	4.9593	7.07459e-07	1.55562e-05	0.164317
Rv3711c/dnaQ	2170.8	-0.303951	0.0613599	-4.95357	7.28636e-07	1.59328e-05	0.303951
Rv2201/asnB	1713.3	0.291432	0.0588582	4.95142	7.36733e-07	1.60209e-05	0.291432
Rv1618/tesB1	3362.77	0.223176	0.0452528	4.93176	8.14926e-07	1.76239e-05	0.223176
Rv1256c/cyp130	656.395	-0.295511	0.0600897	-4.91783	8.75077e-07	1.88213e-05	0.295511
Rv2464c/-	885.492	0.244506	0.0497338	4.91628	8.82029e-07	1.88678e-05	0.244506
Rv2525c/-	1288.01	-0.355269	0.0722935	-4.91426	8.91169e-07	1.89602e-05	0.355269
Rv2069/sigC	2579.25	0.248869	0.0506973	4.90893	9.15766e-07	1.93788e-05	0.248869
Rv2592c/ruvB	2000.6	-0.265977	0.054221	-4.90543	9.32244e-07	1.9622e-05	0.265977
Rv2282c/-	308.99	0.368505	0.0752749	4.89546	9.80764e-07	2.05334e-05	0.368505
Rv2009/vapB15	3645.65	-0.364231	0.0744668	-4.89119	1.00229e-06	2.0873e-05	0.364231
Rv1157c/-	1673.86	-0.331786	0.0678726	-4.88836	1.0168e-06	2.10639e-05	0.331786
Rv2958c/-	1546.29	0.236413	0.0485367	4.8708	1.11146e-06	2.29042e-05	0.236413
Rv3424c/-	460.297	-0.424591	0.0874558	-4.85492	1.20433e-06	2.46888e-05	0.424591
Rv2740/ephG	625.95	0.275152	0.0567004	4.85274	1.21766e-06	2.48327e-05	0.275152
Rv3598c/lysS	2919.55	0.228836	0.0473379	4.83409	1.33758e-06	2.71377e-05	0.228836
Rv1245c/-	1156.26	-0.279467	0.0578554	-4.83045	1.36227e-06	2.7497e-05	0.279467
Rv1473/-	2551.88	0.213988	0.0443261	4.82758	1.38201e-06	2.77531e-05	0.213988
Rv2747/argA	422.245	-0.335116	0.0694828	-4.823	1.41415e-06	2.82542e-05	0.335116
Rv3339c/icd1	3855.36	-0.322246	0.066867	-4.8192	1.44133e-06	2.8652e-05	0.322246
Rv2275/-	4392.99	0.280172	0.0582208	4.81224	1.4925e-06	2.95201e-05	0.280172
Rv0809/purM	4094.06	0.166367	0.0345818	4.81084	1.50301e-06	2.95741e-05	0.166367
Rv2440c/obg	3148.09	0.182329	0.0379072	4.80987	1.51026e-06	2.95741e-05	0.182329
Rv3399/-	330.772	-0.35896	0.0748655	-4.79473	1.62892e-06	3.17397e-05	0.35896
Rv1638/uvrA	5811.46	0.156632	0.0326806	4.79283	1.64441e-06	3.18838e-05	0.156632
Rv1299/prfA	8594.75	-0.144626	0.0304647	-4.74734	2.06109e-06	3.95729e-05	0.144626
Rv2177c/-	447.252	-0.302338	0.0636841	-4.74747	2.05976e-06	3.95729e-05	0.302338
Rv0489/gpm1	2191.33	-0.231185	0.0488086	-4.73656	2.17373e-06	4.1533e-05	0.231185
Rv0111/-	1586.31	-0.252166	0.0533426	-4.7273	2.27522e-06	4.32622e-05	0.252166
Rv2860c/glnA4	2597.81	-0.183477	0.0388231	-4.72599	2.29e-06	4.33339e-05	0.183477
Rv1566c/-	3359.51	-0.304608	0.0645368	-4.71992	2.35939e-06	4.44333e-05	0.304608
Rv3804c/fbpA	44565.2	0.230903	0.0490996	4.70275	2.56684e-06	4.811e-05	0.230903
Rv0948c/-	2196.13	0.231883	0.0493301	4.70064	2.5935e-06	4.83346e-05	0.231883
Rv3812/PE_PGRS62	1101.37	-0.253518	0.0539417	-4.69986	2.60339e-06	4.83346e-05	0.253518
Rv3382c/lytB1	1852.86	-0.216844	0.0462337	-4.69018	2.72969e-06	5.04415e-05	0.216844
Rv3347c/PPE55	4053.42	-0.181401	0.0387077	-4.68642	2.7802e-06	5.1135e-05	0.181401
Rv0857/-	1316.2	-0.264221	0.0568138	-4.65064	3.30902e-06	6.05782e-05	0.264221
Rv0678/-	232.474	-0.475559	0.102434	-4.6426	3.44049e-06	6.26934e-05	0.475559
Rv3802c/-	3657.36	0.201968	0.043702	4.62147	3.81023e-06	6.91108e-05	0.201968
Rv1317c/alkA	1055.15	0.264341	0.0574141	4.60412	4.14204e-06	7.47847e-05	0.264341
Rv2477c/-	9046.57	0.145961	0.0318758	4.57906	4.67072e-06	8.39449e-05	0.145961
Rv0950c/-	5006.75	0.220752	0.0482517	4.57502	4.76178e-06	8.51926e-05	0.220752
Rv0412c/-	1752.34	-0.214193	0.0469788	-4.55936	5.13106e-06	9.1384e-05	0.214193
Rv3098A/-	782.463	-0.316499	0.0700255	-4.51977	6.19082e-06	0.000109762	0.316499
Rv2542/-	1225.07	0.288618	0.0640138	4.50869	6.52286e-06	0.00011513	0.288618
Rv2144c/-	1660	-0.224395	0.0498643	-4.50012	6.79153e-06	0.000119337	0.224395
Rv3173c/-	2573.3	-0.231758	0.0516978	-4.48293	7.3625e-06	0.000128795	0.231758
Rv2692/ceoC	1060.48	0.227939	0.05101	4.46851	7.87659e-06	0.000136948	0.227939
Rv2712c/-	309.426	0.343843	0.0769581	4.46793	7.8982e-06	0.000136948	0.343843
Rv0845/-	992.441	-0.305737	0.068445	-4.4669	7.93603e-06	0.000137001	0.305737
Rv0658c/-	1493.97	-0.236037	0.0528845	-4.46325	8.07248e-06	0.000138748	0.236037
Rv1885c/-	2350.96	0.270034	0.0605173	4.46211	8.11579e-06	0.000138886	0.270034
Rv0815c/cysA2	5018.98	0.240141	0.0538369	4.46053	8.17574e-06	0.000139306	0.240141
Rv0213c/-	330.895	-0.363303	0.0815523	-4.45485	8.39521e-06	0.000142429	0.363303
Rv3727/-	586.926	-0.309679	0.0695397	-4.45328	8.45694e-06	0.000142861	0.309679
Rv0490/senX3	4352.39	-0.150386	0.0337893	-4.45072	8.55848e-06	0.000143958	0.150386
Rv1258c/-	582.053	-0.34261	0.0770271	-4.44792	8.67058e-06	0.000145223	0.34261
Rv2582/ppiB	962.546	0.275714	0.0620862	4.44082	8.96157e-06	0.000149461	0.275714
Rv1980c/mpt64	9080.66	0.309975	0.0698688	4.43653	9.1422e-06	0.00015183	0.309975
Rv3350c/PPE56	1745.13	-0.202618	0.0456816	-4.43546	9.18779e-06	0.000151946	0.202618
Rv3310/sapM	2328.23	-0.219471	0.0495422	-4.42998	9.4242e-06	0.000155204	0.219471
Rv1768/PE_PGRS31	1400.38	-0.196758	0.0444364	-4.42787	9.51691e-06	0.000156077	0.196758
Rv0221/-	5780.7	-0.157783	0.0356878	-4.42119	9.81605e-06	0.000159727	0.157783
Rv1591/-	1371.67	0.232057	0.0524994	4.42019	9.8612e-06	0.000159727	0.232057
Rv3311/-	1609.1	-0.230694	0.052188	-4.42044	9.84981e-06	0.000159727	0.230694
Rv1079/metB	5039.02	0.181478	0.0410784	4.41784	9.96902e-06	0.000160812	0.181478
Rv0313/-	1995.01	-0.236821	0.0536232	-4.41639	1.00365e-05	0.000160865	0.236821
Rv1097c/-	3111.97	0.173615	0.0393149	4.41601	1.0054e-05	0.000160865	0.173615
Rv0668/rpoC	69858.9	-0.127292	0.0288496	-4.41226	1.02297e-05	0.000163013	0.127292
Rv2705c/-	414.851	0.341727	0.0776628	4.40014	1.08179e-05	0.000171691	0.341727
Rv3319/sdhB	1180.24	-0.180042	0.040939	-4.39781	1.09347e-05	0.000172847	0.180042
Rv0205/-	1183.29	-0.245188	0.0559516	-4.38214	1.1752e-05	0.000185023	0.245188
Rv1435c/-	3698.28	-0.341673	0.0781261	-4.37335	1.22356e-05	0.00019187	0.341673
Rv0082/-	540.109	0.372852	0.0853778	4.36709	1.25914e-05	0.000196666	0.372852
Rv2927c/-	7315.26	-0.264222	0.0606158	-4.35896	1.30681e-05	0.000203304	0.264222
Rv1861/-	418.012	-0.279199	0.0641025	-4.35551	1.32758e-05	0.000205722	0.279199
Rv1836c/-	10295.4	-0.183373	0.0421326	-4.35229	1.34724e-05	0.00020795	0.183373
Rv1987/-	4497.75	-0.335075	0.0770133	-4.35087	1.35597e-05	0.000208481	0.335075
Rv2216/-	2943.93	0.218697	0.0503026	4.34763	1.37614e-05	0.000210758	0.218697
Rv2225/panB	1342.03	0.220166	0.0507405	4.33905	1.43099e-05	0.000218309	0.220166
Rv2188c/pimB	569.859	0.247276	0.0572931	4.31599	1.58891e-05	0.000241465	0.247276
Rv1728c/-	1485.81	-0.218077	0.0508075	-4.29221	1.76902e-05	0.000267802	0.218077
Rv1312/-	6077.66	0.216148	0.0505084	4.27944	1.87365e-05	0.000282554	0.216148
Rv2053c/fxsA	1959.15	-0.264247	0.0618567	-4.27192	1.93795e-05	0.000291136	0.264247
Rv1174c/TB8.4	10335.8	0.149861	0.0351107	4.26824	1.97023e-05	0.000294861	0.149861
Rv3371/-	1005.14	0.261854	0.0617275	4.2421	2.21441e-05	0.000330149	0.261854
Rv0168/yrbE1B	2688.79	-0.221588	0.0522493	-4.24098	2.22547e-05	0.000330545	0.221588
Rv1173/fbiC	12455.2	0.145387	0.0343354	4.2343	2.29264e-05	0.000339241	0.145387
Rv2307B/-	156.362	-0.486188	0.114989	-4.22814	2.35626e-05	0.00034735	0.486188
Rv2217/lipB	1992.07	0.181041	0.042866	4.22341	2.40638e-05	0.000353414	0.181041
Rv0118c/oxcA	714.383	0.242294	0.0574228	4.21947	2.4488e-05	0.000358307	0.242294
Rv3668c/-	496.245	-0.282339	0.0669655	-4.21619	2.48468e-05	0.000362211	0.282339
Rv2214c/ephD	5699.06	0.115365	0.0274166	4.20785	2.5781e-05	0.000374444	0.115365
Rv0173/lprK	6015.32	-0.212699	0.0505671	-4.20627	2.59614e-05	0.000375677	0.212699
Rv0070c/glyA2	1257.79	0.226648	0.0539317	4.20251	2.63976e-05	0.0003792	0.226648
Rv3405c/-	699.385	0.280125	0.0666534	4.20271	2.63738e-05	0.0003792	0.280125
Rv2243/fabD	2600.4	-0.331144	0.0790238	-4.19043	2.78426e-05	0.000398503	0.331144
Rv2308/-	183.179	-0.405175	0.0967626	-4.18731	2.82274e-05	0.000401094	0.405175
Rv2593c/ruvA	1147.7	-0.296076	0.0707042	-4.18752	2.82014e-05	0.000401094	0.296076
Rv2846c/efpA	12071.9	-0.230141	0.0550681	-4.1792	2.92534e-05	0.000414178	0.230141
Rv0061c/-	5216.94	0.24705	0.0591309	4.17802	2.94058e-05	0.000414843	0.24705
Rv1779c/-	4137.9	0.288744	0.0693712	4.16231	3.15046e-05	0.000442865	0.288744
Rv2523c/acpS	1119.2	0.213535	0.0513342	4.15971	3.18657e-05	0.000446347	0.213535
Rv2005c/-	2000.14	0.321217	0.0773498	4.15278	3.28458e-05	0.000458443	0.321217
Rv2398c/cysW	1675.24	-0.221504	0.0534686	-4.14269	3.43252e-05	0.000477399	0.221504
Rv1346/mbtN	1594.62	0.279921	0.0676309	4.13895	3.48906e-05	0.000483554	0.279921
Rv3806c/ubiA	4878.05	-0.139433	0.0337434	-4.13216	3.59363e-05	0.0004963	0.139433
Rv1449c/tkt	7289.76	0.153632	0.0373608	4.11211	3.92055e-05	0.000539555	0.153632
Rv0197/-	1467.91	-0.221585	0.0539248	-4.10914	3.97129e-05	0.000544634	0.221585
Rv0599c/vapB27	527.991	-0.290019	0.0707528	-4.09905	4.14855e-05	0.000566969	0.290019
Rv2090/-	153.986	0.397707	0.0971223	4.09491	4.22338e-05	0.000574011	0.397707
Rv2567/-	4125.01	-0.179881	0.0439315	-4.09459	4.22925e-05	0.000574011	0.179881
Rv1649/pheS	1734.13	0.183148	0.0447768	4.09024	4.30919e-05	0.000582851	0.183148
Rv1619/-	1561.43	0.17591	0.0430208	4.08895	4.3333e-05	0.000584105	0.17591
Rv1594/nadA	17356.8	0.143254	0.0351294	4.0779	4.54434e-05	0.000610461	0.143254
Rv0598c/vapC27	1291.32	-0.23794	0.0583936	-4.07476	4.60611e-05	0.000616655	0.23794
Rv3865/espF	1991.73	-0.27554	0.0677898	-4.06462	4.811e-05	0.000641901	0.27554
Rv3524/-	5913.84	0.230216	0.0566657	4.06271	4.85065e-05	0.000645006	0.230216
Rv0081/-	742.014	0.295689	0.072901	4.05603	4.99136e-05	0.000659385	0.295689
Rv2512c/-	199.14	-0.375683	0.0926244	-4.05599	4.9923e-05	0.000659385	0.375683
Rv3321c/vapB44	614.712	-0.292051	0.0720361	-4.05423	5.02992e-05	0.000662132	0.292051
Rv1172c/PE12	3162.41	0.18613	0.0459527	4.05048	5.11134e-05	0.000670608	0.18613
Rv2855/mtr	2113.36	0.249178	0.0616742	4.04024	5.33975e-05	0.000698248	0.249178
Rv3397c/phyA	317.78	-0.328624	0.0815389	-4.03027	5.57125e-05	0.000726107	0.328624
Rv1095/phoH2	13335	-0.15734	0.0390825	-4.02585	5.67709e-05	0.000736981	0.15734
Rv2713/sthA	1082.64	0.21505	0.0534358	4.02445	5.71085e-05	0.000736981	0.21505
Rv3045/adhC	6215.04	0.176507	0.0438528	4.02499	5.69778e-05	0.000736981	0.176507
Rv2556c/-	4303.87	0.216905	0.054139	4.00645	6.16381e-05	0.000792835	0.216905
Rv2657c/-	421.695	0.284426	0.0711263	3.99888	6.36418e-05	0.000815942	0.284426
Rv2497c/bkdA	2351.67	-0.165871	0.0416218	-3.98518	6.74283e-05	0.000861682	0.165871
Rv3924c/rpmH	3171.63	0.162406	0.0409229	3.96858	7.23019e-05	0.000920972	0.162406
Rv2527/vapC17	410.168	-0.311667	0.0785553	-3.96749	7.26337e-05	0.000922214	0.311667
Rv2254c/-	347.94	-0.295172	0.0745275	-3.96058	7.47672e-05	0.000943217	0.295172
Rv2376c/cfp2	11606.3	0.180377	0.0455423	3.96064	7.475e-05	0.000943217	0.180377
Rv2190c/-	23344.8	0.169027	0.0427789	3.95119	7.77647e-05	0.000977898	0.169027
Rv0357c/purA	1361.68	0.190872	0.0485494	3.93149	8.44199e-05	0.00105821	0.190872
Rv0967/csoR	499.33	-0.247531	0.0629803	-3.93029	8.48439e-05	0.00106014	0.247531
Rv1202/dapE	1774.56	0.202254	0.0514734	3.9293	8.51936e-05	0.00106115	0.202254
Rv2454c/-	5355.16	0.174799	0.0446229	3.91724	8.95698e-05	0.00111213	0.174799
Rv3478/PPE60	30985	0.197238	0.050362	3.9164	8.98815e-05	0.0011125	0.197238
Rv3320c/vapC44	2096.02	-0.28715	0.0733468	-3.91496	9.04195e-05	0.00111565	0.28715
Rv2152c/murC	3140.29	-0.194127	0.0496531	-3.90968	9.242e-05	0.00113677	0.194127
Rv1632c/-	856.929	-0.273802	0.0701221	-3.90464	9.4364e-05	0.00115706	0.273802
Rv0304c/PPE5	767.558	-0.276782	0.0712175	-3.88643	0.00010173	0.0012435	0.276782
Rv1590/-	732.603	0.266416	0.0687248	3.87656	0.000105943	0.00129099	0.266416
Rv3585/radA	2174.19	0.178885	0.0462021	3.8718	0.000108033	0.0013124	0.178885
Rv0222/echA1	1727.01	-0.235203	0.0608947	-3.86245	0.000112253	0.00135947	0.235203
Rv2004c/-	1387.17	0.339352	0.0879636	3.85786	0.000114382	0.001381	0.339352
Rv2404c/lepA	2301.51	0.201013	0.0521223	3.85656	0.000114995	0.00138415	0.201013
Rv2664/-	124.471	0.399445	0.1037	3.85194	0.000117186	0.00140623	0.399445
Rv0464c/-	2959.79	0.165526	0.0429819	3.85105	0.00011761	0.00140704	0.165526
Rv2255c/-	725.719	-0.224764	0.0584171	-3.84757	0.000119296	0.00142269	0.224764
Rv2782c/pepR	6727.17	-0.224754	0.0584253	-3.84686	0.000119642	0.00142269	0.224754
Rv3779/-	1365.29	-0.190678	0.0496771	-3.83834	0.000123869	0.00146852	0.190678
Rv2097c/pafA	6522.47	-0.163526	0.0426116	-3.83759	0.000124245	0.00146856	0.163526
Rv0916c/PE7	104.74	-0.433971	0.113467	-3.82463	0.000130969	0.00154339	0.433971
Rv2455c/-	8803.71	0.182208	0.0477411	3.81659	0.000135306	0.00158975	0.182208
Rv0006/gyrA	26416.8	-0.122558	0.0321426	-3.81296	0.000137314	0.00160853	0.122558
Rv1065/-	3353.4	0.243963	0.0640173	3.81089	0.000138468	0.00161246	0.243963
Rv1252c/lprE	823.092	-0.254381	0.0667458	-3.81119	0.0001383	0.00161246	0.254381
Rv3023c/-	105.59	-0.398135	0.104552	-3.80799	0.0001401	0.00162186	0.398135
Rv3407/vapB47	13177	-0.231854	0.0608747	-3.8087	0.000139697	0.00162186	0.231854
Rv1168c/PPE17	1486.99	0.295388	0.077657	3.80376	0.000142519	0.00164503	0.295388
Rv1596/nadC	8853.89	-0.140037	0.0369394	-3.79098	0.000150055	0.00172694	0.140037
Rv3206c/moeB1	4712.09	-0.160271	0.0423319	-3.78605	0.000153061	0.00175641	0.160271
Rv2595/vapB40	790.63	-0.302798	0.0800019	-3.78489	0.000153779	0.00175951	0.302798
Rv1030/kdpB	625.647	-0.240861	0.0637179	-3.78012	0.000156753	0.00178835	0.240861
Rv2985/mutT1	815.896	0.194491	0.05154	3.77359	0.000160917	0.00183054	0.194491
Rv2691/ceoB	1212.85	0.197258	0.0522857	3.77269	0.000161497	0.00183185	0.197258
Rv3161c/-	1921.58	-0.229543	0.0608554	-3.77194	0.000161982	0.00183207	0.229543
Rv0684/fusA1	41997.1	-0.13825	0.0366773	-3.76936	0.000163667	0.00184582	0.13825
Rv1321/-	2177.22	0.19564	0.0519777	3.76392	0.000167272	0.0018811	0.19564
Rv1597/-	2222.77	-0.204214	0.0544341	-3.75157	0.000175729	0.00197056	0.204214
Rv1481/-	5300.99	-0.117949	0.0314905	-3.74554	0.000180005	0.00201278	0.117949
Rv0657c/vapB6	148.195	-0.354505	0.0948353	-3.73811	0.00018541	0.00206151	0.354505
Rv1139c/-	710.075	0.285823	0.0764517	3.73861	0.000185039	0.00206151	0.285823
Rv3318/sdhA	1353.72	-0.17221	0.0460848	-3.73679	0.000186381	0.00206646	0.17221
Rv2010/vapC15	4292.15	-0.209429	0.056089	-3.73387	0.000188558	0.00207889	0.209429
Rv2328/PE23	812.066	-0.26056	0.06978	-3.73402	0.00018845	0.00207889	0.26056
Rv2905/lppW	9941.18	-0.155457	0.0416448	-3.73293	0.000189269	0.0020809	0.155457
Rv0617/vapC29	1051.58	-0.181298	0.0486736	-3.72476	0.000195499	0.00214341	0.181298
Rv0883c/-	2277.19	-0.235691	0.0633255	-3.7219	0.000197728	0.00215584	0.235691
Rv3879c/espK	7188.62	-0.164241	0.0441249	-3.72218	0.000197513	0.00215584	0.164241
Rv3040c/-	779.914	0.214369	0.0576233	3.72017	0.000199085	0.00215868	0.214369
Rv3252c/alkB	17000.2	-0.313218	0.0841793	-3.72084	0.000198558	0.00215868	0.313218
Rv1900c/lipJ	2904.38	0.182803	0.0491717	3.71764	0.000201094	0.00217446	0.182803
Rv2166c/-	2823.59	-0.190076	0.0511564	-3.71558	0.000202735	0.00218621	0.190076
Rv1859/modC	1392.64	0.212023	0.0572829	3.70133	0.000214469	0.00230642	0.212023
Rv3906c/-	609.593	0.266949	0.0721414	3.70035	0.0002153	0.00230905	0.266949
Rv3036c/TB22.2	1456.63	0.192515	0.0520408	3.6993	0.000216194	0.00231233	0.192515
Rv2256c/-	5968.71	-0.187637	0.0508008	-3.69359	0.000221106	0.00235847	0.187637
Rv3566A/-	370.666	0.261074	0.0707508	3.69005	0.000224213	0.00238515	0.261074
Rv1194c/-	4650.87	0.179809	0.0487582	3.68776	0.000226235	0.00240017	0.179809
Rv2114/-	1139.55	0.206877	0.0561537	3.68412	0.000229495	0.0024282	0.206877
Rv1199c/-	240.706	-0.304665	0.0827449	-3.68198	0.000231432	0.00244213	0.304665
Rv0062/celA1	2359.31	0.268377	0.0729701	3.67791	0.000235155	0.00247478	0.268377
Rv2434c/-	724.39	-0.212515	0.0578864	-3.67125	0.00024137	0.0025327	0.212515
Rv3398c/idsA1	230.296	-0.352941	0.0961525	-3.67064	0.000241945	0.0025327	0.352941
Rv1294/thrA	6401.35	0.119213	0.0324972	3.66841	0.000244068	0.00254152	0.119213
Rv1676/-	3974.85	0.130847	0.0356689	3.66839	0.000244079	0.00254152	0.130847
Rv3207c/-	4645.54	-0.144955	0.0395322	-3.66676	0.000245639	0.00255102	0.144955
Rv0083/-	926.912	0.320813	0.08756	3.66393	0.000248378	0.00257268	0.320813
Rv0858c/dapC	496.342	0.266098	0.0729315	3.6486	0.000263674	0.00272394	0.266098
Rv1192/-	4869.05	0.177254	0.0487591	3.6353	0.000277656	0.00286087	0.177254
Rv0321/dcd	699.864	0.197697	0.0543995	3.63417	0.000278877	0.00286595	0.197697
Rv2112c/dop	4876.71	0.155422	0.042897	3.62315	0.000291033	0.00297349	0.155422
Rv2534c/efp	3253.89	0.145949	0.0402881	3.62264	0.000291607	0.00297349	0.145949
Rv2659c/-	143.008	0.370774	0.102318	3.62373	0.00029038	0.00297349	0.370774
Rv3479/-	7195.85	0.159193	0.0439808	3.61959	0.000295065	0.00300097	0.159193
Rv2462c/tig	4977.04	-0.406736	0.112491	-3.61571	0.000299526	0.00303849	0.406736
Rv0627/vapC5	1045.32	-0.29966	0.0829536	-3.61238	0.000303404	0.00306992	0.29966
Rv2734/-	1040.32	0.341852	0.0946559	3.61152	0.000304405	0.00307215	0.341852
Rv2710/sigB	15674.7	-0.140934	0.0391299	-3.6017	0.000316144	0.00318246	0.140934
Rv0997/-	1283.31	-0.262113	0.0729883	-3.59117	0.000329198	0.00329991	0.262113
Rv1060/-	1588.41	-0.213258	0.0593879	-3.59094	0.000329488	0.00329991	0.213258
Rv0659c/mazF2	3707.6	-0.167701	0.0467435	-3.58769	0.000333622	0.00333283	0.167701
Rv3009c/gatB	1984.05	-0.273231	0.0762583	-3.58297	0.00033971	0.00338506	0.273231
Rv1637c/-	805.475	0.223632	0.0624692	3.57987	0.000343761	0.00341677	0.223632
Rv1387/PPE20	31750.9	-0.0919852	0.0257193	-3.57651	0.000348217	0.00345235	0.0919852
Rv0911/-	1481.91	0.187989	0.0526441	3.57093	0.000355712	0.0035178	0.187989
Rv1078/pra	5978.88	0.191829	0.0537524	3.56875	0.000358687	0.00353387	0.191829
Rv3096/-	4499.89	-0.175917	0.0492982	-3.56843	0.000359133	0.00353387	0.175917
Rv2880c/-	3158.42	0.136977	0.0384638	3.56118	0.000369189	0.00362376	0.136977
Rv2081c/-	1288.56	0.204629	0.0574748	3.56033	0.000370396	0.00362595	0.204629
Rv2522c/-	1014.08	0.250823	0.0704616	3.55972	0.000371255	0.00362595	0.250823
Rv2530c/vapC39	1102.36	-0.19132	0.0538391	-3.55356	0.000380057	0.00370273	0.19132
Rv2359/zur	456.295	0.267102	0.0753293	3.54579	0.000391432	0.00380414	0.267102
Rv3139/fadE24	7477	-0.163258	0.046169	-3.53611	0.000406072	0.0039367	0.163258
Rv1733c/-	80.8166	0.416667	0.118042	3.52982	0.00041584	0.00402149	0.416667
Rv0018c/pstP	5484.81	-0.108834	0.0308932	-3.5229	0.000426856	0.00411183	0.108834
Rv0252/nirB	1564.93	-0.207337	0.0588585	-3.52264	0.000427271	0.00411183	0.207337
Rv3017c/esxQ	100.613	0.349628	0.0993136	3.52044	0.000430828	0.00413595	0.349628
Rv0549c/vapC3	350.183	-0.257754	0.0732679	-3.51796	0.000434879	0.00416468	0.257754
Rv2270/lppN	78.2742	0.399039	0.113581	3.51324	0.000442674	0.00422904	0.399039
Rv2725c/hflX	3799.26	-0.159294	0.0453807	-3.51017	0.000447822	0.00426787	0.159294
Rv1833c/-	446.287	0.270107	0.0770714	3.50464	0.000457229	0.00434699	0.270107
Rv1102c/mazF3	2437.32	-0.234066	0.0668788	-3.49986	0.000465509	0.00441419	0.234066
Rv1158c/-	1981.39	-0.29924	0.0855306	-3.49863	0.000467662	0.00441419	0.29924
Rv2541/-	89.0617	0.410332	0.117275	3.4989	0.00046718	0.00441419	0.410332
Rv0029/-	1368.97	0.159716	0.0456882	3.49579	0.000472666	0.00445075	0.159716
Rv1273c/-	1084.79	-0.189799	0.0543202	-3.49408	0.000475695	0.00446858	0.189799
Rv2213/pepB	1903.78	0.200276	0.0573617	3.49145	0.000480398	0.00450201	0.200276
Rv1896c/-	868.691	0.219445	0.0629194	3.48772	0.000487161	0.00455455	0.219445
Rv3243c/-	1208.45	-0.180272	0.0517682	-3.48229	0.000497145	0.00463688	0.180272
Rv0134/ephF	3036.43	-0.142597	0.0410085	-3.47725	0.000506583	0.00470847	0.142597
Rv3900c/-	1017.78	-0.223877	0.0643895	-3.47692	0.000507213	0.00470847	0.223877
Rv2970c/lipN	4362.44	0.123517	0.0355632	3.47318	0.000514323	0.00476323	0.123517
Rv3376/-	9783.37	-0.145095	0.0418959	-3.46323	0.000533725	0.00493132	0.145095
Rv2494/vapC38	620.061	-0.222677	0.0643374	-3.46107	0.000538029	0.00495944	0.222677
Rv1834/lipZ	124.883	0.347562	0.100645	3.45335	0.000553664	0.00508687	0.347562
Rv2358/smtB	410.125	0.241452	0.0699257	3.45298	0.000554438	0.00508687	0.241452
Rv1061/-	936.916	-0.183791	0.0532976	-3.44839	0.000563944	0.00516206	0.183791
Rv1313c/-	1059.33	0.214109	0.0621019	3.4477	0.000565386	0.00516324	0.214109
Rv0388c/PPE9	115.469	-0.329366	0.0956173	-3.44462	0.000571852	0.00521021	0.329366
Rv2881c/cdsA	6109.97	0.135891	0.0394819	3.44186	0.000577738	0.00525168	0.135891
Rv2096c/pafB	3158.13	-0.129754	0.0377549	-3.43676	0.000588726	0.00532695	0.129754
Rv2601A/vapB41	514.738	-0.268324	0.0780663	-3.43713	0.000587905	0.00532695	0.268324
Rv0667/rpoB	60543.3	-0.0988515	0.0288371	-3.42793	0.0006082	0.00549054	0.0988515
Rv1797/eccE5	6809.63	-0.146135	0.0426563	-3.42587	0.000612843	0.00551979	0.146135
Rv0328/-	447.977	-0.263906	0.0771011	-3.42286	0.000619653	0.00556839	0.263906
Rv0301/vapC2	3307.58	-0.171132	0.0501786	-3.41046	0.000648542	0.00581472	0.171132
Rv0977/PE_PGRS16	410.168	0.22146	0.0649613	3.4091	0.00065177	0.00582006	0.22146
Rv2260/-	1878.25	0.162257	0.0475971	3.40897	0.000652095	0.00582006	0.162257
Rv3881c/espB	6930.81	-0.138743	0.0407508	-3.40465	0.000662477	0.00589934	0.138743
Rv1129c/-	2239.82	0.183028	0.054069	3.38509	0.00071156	0.00632212	0.183028
Rv1368/lprF	1816.1	0.141896	0.0419273	3.38433	0.000713514	0.0063252	0.141896
Rv3699/-	1334.96	-0.204405	0.0605909	-3.37354	0.000742094	0.00656378	0.204405
Rv3163c/-	568.591	-0.184856	0.0548501	-3.37021	0.000751122	0.00662874	0.184856
Rv1922/-	464.379	0.234191	0.0696158	3.36406	0.00076806	0.00676305	0.234191
Rv0595c/vapC4	284.464	-0.269746	0.0801998	-3.36343	0.000769812	0.00676334	0.269746
Rv0482/murB	695.892	0.248447	0.0739254	3.36078	0.000777215	0.00681318	0.248447
Rv1712/cmk	2060.37	-0.15918	0.0475126	-3.35027	0.000807315	0.00706132	0.15918
Rv0582/vapC26	679.87	-0.218071	0.0652835	-3.34036	0.000836687	0.007302	0.218071
Rv3833/-	301.099	-0.279421	0.0837315	-3.3371	0.000846562	0.00737183	0.279421
Rv2463/lipP	1886.97	-0.271095	0.0814954	-3.32651	0.000879409	0.00764096	0.271095
Rv1148c/-	541.998	0.214969	0.0648017	3.31733	0.000908807	0.007879	0.214969
Rv2335/cysE	2085.67	-0.256042	0.0773154	-3.31166	0.000927458	0.00800542	0.256042
Rv3230c/-	801.943	-0.252828	0.0763365	-3.31202	0.000926243	0.00800542	0.252828
Rv0420c/-	853.257	0.181128	0.0548023	3.30512	0.000949363	0.00817657	0.181128
Rv2336/-	2728.04	-0.30004	0.0908073	-3.30414	0.000952669	0.00818713	0.30004
Rv1668c/-	447.091	0.236804	0.071705	3.30248	0.000958354	0.00821804	0.236804
Rv0385/-	481.635	0.220985	0.0669523	3.30063	0.000964672	0.00825328	0.220985
Rv3423c/alr	1763.69	-0.144878	0.0439017	-3.30006	0.000966657	0.00825328	0.144878
Rv2427c/proA	3557.13	0.145425	0.044088	3.29851	0.000972008	0.008281	0.145425
Rv0402c/mmpL1	2719.8	-0.16502	0.0502471	-3.28417	0.00102282	0.0086951	0.16502
Rv3201c/-	840.191	0.175602	0.0534875	3.28304	0.00102692	0.00871115	0.175602
Rv3383c/idsB	3210.08	-0.202612	0.0618155	-3.27769	0.00104659	0.0088589	0.202612
Rv2119/-	600.539	-0.191689	0.0585054	-3.27644	0.00105126	0.00887931	0.191689
Rv0550c/vapB3	169.45	-0.286912	0.0876208	-3.27447	0.00105859	0.0089221	0.286912
Rv3016/lpqA	635.25	0.234781	0.0717834	3.27069	0.00107287	0.00902309	0.234781
Rv2558/-	447.053	0.213237	0.0652114	3.26993	0.00107576	0.00902812	0.213237
Rv2922A/acyP	253.729	0.273848	0.0837691	3.26908	0.00107896	0.00903574	0.273848
Rv0692/-	12866.1	0.172386	0.0527552	3.26766	0.00108442	0.00906214	0.172386
Rv1311/atpC	6534.41	0.138392	0.042442	3.26074	0.00111121	0.00926639	0.138392
Rv0506/mmpS2	2360.68	-0.234335	0.0719058	-3.25891	0.00111841	0.0093067	0.234335
Rv0554/bpoC	1567.43	0.164147	0.0504027	3.25671	0.0011271	0.00935922	0.164147
Rv0507/mmpL2	4866.99	-0.171777	0.052794	-3.25371	0.00113907	0.00936833	0.171777
Rv1365c/rsfA	409.565	0.260598	0.0800642	3.25486	0.0011345	0.00936833	0.260598
Rv2489c/-	56.682	0.384542	0.118111	3.25577	0.00113085	0.00936833	0.384542
Rv2952/-	5620.06	0.162161	0.0498363	3.25387	0.00113844	0.00936833	0.162161
Rv2954c/-	4512.91	-0.134111	0.041221	-3.25346	0.0011401	0.00936833	0.134111
Rv3907c/pcnA	2336.99	0.137572	0.0423474	3.24864	0.00115957	0.00950851	0.137572
Rv0567/-	2048.95	0.194478	0.0598902	3.24724	0.00116529	0.00953554	0.194478
Rv3735/-	1185.65	-0.172823	0.0533447	-3.23975	0.00119636	0.00976948	0.172823
Rv0119/fadD7	334.185	0.323106	0.0998414	3.2362	0.00121134	0.0098713	0.323106
Rv0149/-	3284.24	-0.18897	0.0584129	-3.23507	0.00121614	0.00988991	0.18897
Rv0410c/pknG	2262.12	-0.138472	0.0428271	-3.23329	0.00122375	0.00993128	0.138472
Rv0882/-	163.985	0.28747	0.089037	3.22866	0.0012437	0.0100725	0.28747
Rv0227c/-	4230.85	0.141738	0.0440345	3.2188	0.00128727	0.0104039	0.141738
Rv1386/PE15	7487.62	-0.113616	0.0353807	-3.21124	0.00132164	0.0106598	0.113616
Rv2108/PPE36	629.309	0.258146	0.0804405	3.20915	0.00133128	0.0107156	0.258146
Rv1219c/-	319.068	-0.259836	0.0810208	-3.20702	0.00134116	0.0107731	0.259836
Rv1480/-	4485.86	-0.122279	0.0381554	-3.20475	0.00135178	0.0108363	0.122279
Rv3911/sigM	564.593	-0.249456	0.0779093	-3.20188	0.00136535	0.0109228	0.249456
Rv0196/-	480.903	-0.188928	0.0590598	-3.19893	0.00137938	0.0110127	0.188928
Rv1962c/vapC35	409.054	-0.199854	0.0626098	-3.19206	0.0014126	0.011255	0.199854
Rv1224/tatB	2012.44	-0.142754	0.0447492	-3.19009	0.00142229	0.0113094	0.142754
Rv0266c/oplA	1396.72	0.164466	0.0517702	3.17685	0.00148882	0.0118145	0.164466
Rv1298/rpmE	7250.84	-0.186231	0.0586652	-3.17446	0.00150113	0.0118883	0.186231
Rv3572/-	400.937	0.233571	0.0736393	3.17183	0.00151483	0.0119726	0.233571
Rv0639/nusG	10673.2	-0.10731	0.0338548	-3.16972	0.00152587	0.0120357	0.10731
Rv1936/-	200.121	0.258575	0.0817676	3.16232	0.00156517	0.012321	0.258575
Rv2211c/gcvT	2352.28	0.161095	0.0509772	3.16015	0.0015769	0.0123886	0.161095
Rv3915/-	8579.7	0.125788	0.0398402	3.15731	0.00159234	0.0124849	0.125788
Rv0084/hycD	948.596	0.265563	0.084145	3.15601	0.00159941	0.0124908	0.265563
Rv2403c/lppR	1915.26	0.146178	0.0463173	3.15601	0.00159943	0.0124908	0.146178
Rv0813c/-	2160.96	0.162614	0.051621	3.15015	0.00163188	0.012719	0.162614
Rv0189c/ilvD	4801.52	-0.108506	0.0345069	-3.14446	0.00166392	0.0129175	0.108506
Rv1393c/-	608.91	0.226164	0.0719183	3.14474	0.00166236	0.0129175	0.226164
Rv0871/cspB	2540.16	0.137786	0.0438448	3.14258	0.00167464	0.0129752	0.137786
Rv0024/-	887.075	-0.192963	0.061415	-3.14195	0.00167824	0.0129775	0.192963
Rv1131/prpC	4056.78	0.161255	0.0514409	3.13476	0.00171993	0.0132738	0.161255
Rv2602/vapC41	1022.53	-0.213315	0.068174	-3.12898	0.00175414	0.0135113	0.213315
Rv2445c/ndkA	2265.52	0.169757	0.0543106	3.12566	0.00177406	0.0136381	0.169757
Rv3774/echA21	3635.12	0.124342	0.0398058	3.12371	0.00178584	0.0137019	0.124342
Rv3091/-	1445.7	-0.155881	0.0499514	-3.12066	0.00180446	0.0138178	0.155881
Rv3624c/hpt	2579.04	0.167183	0.0535938	3.11945	0.00181188	0.0138477	0.167183
Rv2507/-	2000.81	0.151509	0.0486327	3.11537	0.00183712	0.0140134	0.151509
Rv2333c/stp	591.079	0.206186	0.0664355	3.10355	0.00191214	0.0145574	0.206186
Rv0485/-	6969.51	0.184429	0.059453	3.1021	0.0019215	0.0146004	0.184429
Rv1340/rphA	3771.91	0.113931	0.0367942	3.09645	0.00195853	0.0148532	0.113931
Rv1243c/PE_PGRS23	42.3058	-0.365831	0.118179	-3.09557	0.00196432	0.0148684	0.365831
Rv3578/arsB2	537.245	-0.244669	0.0791307	-3.09196	0.00198841	0.0150218	0.244669
Rv1940/ribA1	122.877	0.323975	0.104843	3.09009	0.00200098	0.0150878	0.323975
Rv0253/nirD	300.478	-0.238641	0.0772461	-3.08936	0.00200591	0.0150961	0.238641
Rv0903c/prrA	2213.91	-0.151061	0.0489425	-3.0865	0.00202527	0.0152127	0.151061
Rv0523c/-	218.343	0.255441	0.0828663	3.08256	0.00205228	0.015357	0.255441
Rv0893c/-	783.324	-0.257393	0.0834884	-3.08298	0.00204939	0.015357	0.257393
Rv1780/-	2242.89	-0.191792	0.0622953	-3.07875	0.00207873	0.0155254	0.191792
Rv0007/-	4444.5	-0.141927	0.046241	-3.0693	0.00214563	0.0159947	0.141927
Rv1218c/-	397.503	-0.234432	0.0765	-3.06447	0.00218053	0.0162241	0.234432
Rv0952/sucD	6214.89	0.122568	0.0400277	3.06209	0.002198	0.0162314	0.122568
Rv1002c/-	1631.95	0.211032	0.0688862	3.06348	0.00218778	0.0162314	0.211032
Rv2387/-	1363.46	-0.157646	0.0514726	-3.06273	0.0021933	0.0162314	0.157646
Rv3703c/-	1072.1	0.189426	0.0618561	3.06237	0.00219593	0.0162314	0.189426
Rv1049/-	80.6939	-0.343338	0.112182	-3.06054	0.0022094	0.016285	0.343338
Rv2259/mscR	2706.75	0.156269	0.0510786	3.05938	0.00221798	0.0163177	0.156269
Rv3861/-	68.975	0.360701	0.118001	3.05678	0.00223732	0.0164293	0.360701
Rv2668/-	261.432	0.295199	0.0966253	3.05509	0.00224992	0.016491	0.295199
Rv1843c/guaB1	4344.74	0.132853	0.0435093	3.05345	0.0022623	0.0165509	0.132853
Rv2351c/plcA	423.515	-0.180887	0.0593904	-3.04574	0.0023211	0.0169496	0.180887
Rv0019c/fhaB	3691.37	-0.164719	0.0541106	-3.04412	0.00233361	0.0170095	0.164719
Rv3607c/folB	564.549	-0.197757	0.0650263	-3.04118	0.00235651	0.0171446	0.197757
Rv0519c/-	1159.08	-0.168783	0.0555697	-3.03732	0.00238689	0.0173336	0.168783
Rv0865/mog	1534.96	0.155028	0.0511235	3.03242	0.00242598	0.017585	0.155028
Rv3099c/-	2156.97	-0.133053	0.0438899	-3.03151	0.00243337	0.0176061	0.133053
Rv1064c/lpqV	117.438	0.317686	0.104993	3.02578	0.00247989	0.0178554	0.317686
Rv1629/polA	1692.22	0.14206	0.0469406	3.02638	0.00247501	0.0178554	0.14206
Rv2574/-	548.884	-0.222567	0.0735665	-3.02538	0.00248318	0.0178554	0.222567
Rv3596c/clpC1	30331.7	-0.0844064	0.0279025	-3.02504	0.00248597	0.0178554	0.0844064
Rv1711/-	2131.22	-0.155496	0.0514724	-3.02096	0.00251972	0.0180649	0.155496
Rv2596/vapC40	616.517	-0.195149	0.0646493	-3.01857	0.00253969	0.018175	0.195149
Rv0825c/-	620.028	0.257257	0.0852739	3.01684	0.00255426	0.018213	0.257257
Rv1830/-	5302.99	-0.13692	0.0453802	-3.01717	0.00255149	0.018213	0.13692
Rv0169/mce1A	8241.36	-0.144134	0.0478033	-3.01514	0.00256862	0.0182822	0.144134
Rv2092c/helY	5503.23	0.108984	0.0361534	3.01449	0.0025741	0.0182882	0.108984
Rv3117/cysA3	4246.21	0.165655	0.055017	3.01098	0.00260404	0.0184676	0.165655
Rv3352c/-	33.7767	-0.354821	0.118	-3.00695	0.00263887	0.0186809	0.354821
Rv2738c/-	508.709	0.236375	0.0787234	3.00261	0.00267679	0.0189153	0.236375
Rv2036/-	251.054	0.224637	0.0749849	2.99576	0.00273762	0.0193105	0.224637
Rv3685c/cyp137	3561.56	-0.11732	0.0391714	-2.99505	0.00274402	0.0193211	0.11732
Rv3159c/PPE53	804.398	-0.199314	0.0666426	-2.99078	0.00278262	0.0195579	0.199314
Rv0655/mkl	20600.1	-0.173779	0.0581569	-2.9881	0.00280716	0.0196952	0.173779
Rv0114/gmhB	949.795	-0.194314	0.0650422	-2.98751	0.00281259	0.0196982	0.194314
Rv1832/gcvB	7205.49	0.123017	0.0412217	2.98428	0.00284244	0.0198718	0.123017
Rv0452/-	238.921	-0.276826	0.092794	-2.98323	0.00285227	0.0199052	0.276826
Rv2930/fadD26	31758.2	0.181632	0.060957	2.97967	0.0028856	0.0201022	0.181632
Rv1345/mbtM	2289.26	0.167736	0.0563231	2.97811	0.00290032	0.0201685	0.167736
Rv3697A/vapB48	380.992	-0.259475	0.0871429	-2.97758	0.00290537	0.0201685	0.259475
Rv0465c/-	1775.56	0.197628	0.0663913	2.97671	0.00291358	0.0201899	0.197628
Rv1206/fadD6	1660.66	0.130121	0.0437422	2.97472	0.00293253	0.0202855	0.130121
Rv3606c/folK	856.161	-0.170182	0.0572308	-2.97361	0.00294317	0.0203234	0.170182
Rv0784/-	419.448	-0.225278	0.0757959	-2.97217	0.00295705	0.0203766	0.225278
Rv1009/rpfB	5281.75	0.099308	0.0334373	2.96998	0.0029782	0.0203766	0.099308
Rv2953/-	7560.09	0.117814	0.0396571	2.97082	0.00297001	0.0203766	0.117814
Rv3143/-	159.068	0.27484	0.0925291	2.9703	0.00297507	0.0203766	0.27484
Rv3401/-	4290.49	-0.104392	0.0351535	-2.96959	0.00298194	0.0203766	0.104392
Rv3823c/mmpL8	8279.2	-0.154375	0.0519559	-2.97127	0.00296574	0.0203766	0.154375
Rv2643/arsC	269.074	0.23232	0.0782609	2.96853	0.0029923	0.0204119	0.23232
Rv1716/-	406.977	-0.214417	0.0722507	-2.96769	0.0030005	0.0204325	0.214417
Rv1222/rseA	3273.49	-0.146665	0.0494525	-2.96577	0.00301926	0.0205247	0.146665
Rv3691/-	1499.55	-0.149774	0.0505451	-2.96318	0.00304483	0.0206628	0.149774
Rv3106/fprA	603.942	0.174378	0.0588843	2.96137	0.00306276	0.0207488	0.174378
Rv0928/pstS3	1599.12	-0.172942	0.058452	-2.95871	0.00308934	0.0208928	0.172942
Rv0254c/cobU	342.682	0.20945	0.0711513	2.94373	0.00324287	0.0218935	0.20945
Rv1269c/-	200.308	0.2807	0.09538	2.94297	0.00325083	0.0219097	0.2807
Rv0403c/mmpS1	711.439	-0.218862	0.0744519	-2.93964	0.00328591	0.0221083	0.218862
Rv3577/-	810.272	-0.18723	0.0637203	-2.93831	0.00330012	0.022166	0.18723
Rv1292/argS	4000.98	0.137009	0.0466483	2.93707	0.00331328	0.0222165	0.137009
Rv3431c/-	936.662	0.189795	0.0646554	2.93549	0.00333017	0.0222917	0.189795
Rv3025c/iscS	2396.08	-0.176345	0.0601665	-2.93096	0.0033792	0.0225815	0.176345
Rv0676c/mmpL5	5107.18	-0.310938	0.106188	-2.9282	0.00340933	0.0226292	0.310938
Rv1609/trpE	3636.1	0.10343	0.0353106	2.92915	0.00339886	0.0226292	0.10343
Rv1747/-	10303.6	0.0815604	0.0278534	2.92821	0.00340922	0.0226292	0.0815604
Rv1762c/-	461.452	-0.204748	0.0699096	-2.92875	0.00340327	0.0226292	0.204748
Rv1518/-	344.171	-0.265872	0.090814	-2.92766	0.00341526	0.0226304	0.265872
Rv3858c/gltD	8560.75	0.114932	0.0392741	2.92641	0.00342896	0.022683	0.114932
Rv0516c/-	4041.74	0.247674	0.0846515	2.92581	0.00343564	0.022689	0.247674
Rv0282/eccA3	14159.8	-0.193118	0.0661154	-2.92092	0.00349003	0.0229805	0.193118
Rv1710/scpB	2893.35	-0.124185	0.0425252	-2.92027	0.00349728	0.0229805	0.124185
Rv3733c/-	660.225	0.173029	0.0592494	2.92035	0.00349634	0.0229805	0.173029
Rv2344c/dgt	1959.6	0.131488	0.045041	2.91928	0.00350838	0.023015	0.131488
Rv0166/fadD5	5851.73	-0.175246	0.0600746	-2.91714	0.00353252	0.0231261	0.175246
Rv0286/PPE4	5216.84	-0.159952	0.0548475	-2.9163	0.00354206	0.0231261	0.159952
Rv2315c/-	1571.59	-0.136329	0.0467484	-2.91623	0.00354294	0.0231261	0.136329
Rv3609c/folE	2350.35	-0.174195	0.0597443	-2.91567	0.00354923	0.0231288	0.174195
Rv2307A/-	65.3679	-0.3374	0.115745	-2.91502	0.00355666	0.0231389	0.3374
Rv0509/hemA	12903.8	0.13098	0.0449565	2.91348	0.00357421	0.0232147	0.13098
Rv1604/impA	2063.41	-0.112609	0.0386595	-2.91285	0.00358145	0.0232234	0.112609
Rv1130/prpD	4537.78	0.140783	0.0483536	2.91153	0.0035966	0.0232833	0.140783
Rv0613c/-	4180.65	0.195886	0.0674607	2.90371	0.00368771	0.0238338	0.195886
Rv1937/-	349.131	0.207944	0.0716671	2.90152	0.00371352	0.0239472	0.207944
Rv2737c/recA	12371.7	-0.114604	0.0395024	-2.9012	0.00371741	0.0239472	0.114604
Rv1772/-	2096.8	-0.202128	0.0697231	-2.89901	0.00374347	0.0240757	0.202128
Rv1511/gmdA	3698.05	0.105465	0.0364152	2.89617	0.00377748	0.0242547	0.105465
Rv2519/PE26	5167.15	0.110137	0.0380456	2.89487	0.00379319	0.024316	0.110137
Rv3827c/-	1702.61	0.150399	0.0520045	2.89203	0.00382762	0.0244968	0.150399
Rv1622c/cydB	1226.17	0.162358	0.0561554	2.89122	0.00383746	0.0245199	0.162358
Rv0245/-	1153.14	0.219768	0.0760636	2.88926	0.00386145	0.0246332	0.219768
Rv3747/-	1345.78	0.165061	0.0572098	2.88519	0.00391176	0.0249137	0.165061
Rv2645/-	291.611	0.271046	0.0940088	2.8832	0.00393659	0.0250314	0.271046
Rv0833/PE_PGRS13	162.785	0.340076	0.117991	2.88222	0.00394889	0.0250506	0.340076
Rv3470c/ilvB2	619.738	0.165954	0.057584	2.88194	0.00395234	0.0250506	0.165954
Rv1468c/PE_PGRS29	547.465	0.211526	0.0734813	2.87864	0.003994	0.0252739	0.211526
Rv0951/sucC	7107.31	0.14148	0.0491655	2.87762	0.00400685	0.0252813	0.14148
Rv3518c/cyp142	1863.59	0.139161	0.0483613	2.87753	0.00400801	0.0252813	0.139161
Rv2399c/cysT	1486.51	-0.208163	0.0723981	-2.87525	0.00403704	0.0254237	0.208163
Rv0581/vapB26	244.112	-0.2376	0.082783	-2.87015	0.00410279	0.0257965	0.2376
Rv0052/-	1194.89	-0.139686	0.0487123	-2.86758	0.00413626	0.0259654	0.139686
Rv1552/frdA	73.3221	-0.325812	0.113706	-2.8654	0.0041648	0.026103	0.325812
Rv1535/-	2626	0.110215	0.0384719	2.86482	0.0041724	0.026109	0.110215
Rv1465/-	1041.6	-0.155156	0.0541967	-2.86282	0.00419884	0.0262328	0.155156
Rv0277c/vapC25	2542.15	-0.143808	0.0502826	-2.85999	0.00423649	0.026426	0.143808
Rv2415c/-	191.164	0.247289	0.0865026	2.85875	0.00425318	0.0264881	0.247289
Rv3043c/ctaD	13809.8	0.118022	0.0413837	2.85189	0.00434602	0.0270236	0.118022
Rv0531/-	734.902	0.278697	0.0978191	2.84911	0.00438417	0.0271914	0.278697
Rv0984/moaB2	3873.95	-0.177641	0.0623539	-2.84892	0.00438682	0.0271914	0.177641
Rv1284/canA	128.874	0.272485	0.0956861	2.8477	0.00440366	0.0272528	0.272485
Rv3854c/ethA	3006	-0.196809	0.069138	-2.84662	0.00441867	0.0273028	0.196809
Rv0148/-	2706.16	-0.150565	0.053059	-2.8377	0.00454399	0.0280331	0.150565
Rv1778c/-	2048.33	0.219959	0.077624	2.83364	0.00460208	0.0283471	0.219959
Rv1705c/PPE22	178.729	0.238041	0.0840572	2.8319	0.0046273	0.0284135	0.238041
Rv2882c/frr	3085.63	0.155021	0.0547381	2.83205	0.00462508	0.0284135	0.155021
Rv0365c/-	545.857	-0.205455	0.072607	-2.82969	0.00465932	0.0285655	0.205455
Rv2077A/-	145.02	0.272377	0.0963171	2.82792	0.00468511	0.028679	0.272377
Rv1047/-	98.4249	-0.300306	0.10639	-2.8227	0.00476213	0.0291052	0.300306
Rv1514c/-	723.128	0.217181	0.0769848	2.82109	0.004786	0.0292058	0.217181
Rv1220c/-	792.812	-0.25504	0.0904576	-2.81944	0.00481077	0.0293115	0.25504
Rv1364c/-	1459.98	-0.139871	0.0496583	-2.81668	0.00485235	0.0294735	0.139871
Rv2793c/truB	2331.86	0.134164	0.0476313	2.81671	0.00485182	0.0294735	0.134164
Rv1984c/cfp21	1518.2	0.164129	0.058301	2.8152	0.00487476	0.029564	0.164129
Rv0106/-	202.255	-0.276194	0.0981342	-2.81446	0.00488599	0.0295865	0.276194
Rv3620c/esxW	160.346	0.260276	0.0925731	2.81157	0.00493	0.0298072	0.260276
Rv1327c/glgE	4676.72	0.0900599	0.0320669	2.8085	0.00497722	0.0300465	0.0900599
Rv2744c/35kd_ag	4376.41	-0.105829	0.0377956	-2.80004	0.00510961	0.0307985	0.105829
Rv2301/cut2	647.832	0.202439	0.0723366	2.79857	0.00513294	0.0308918	0.202439
Rv3313c/add	1130.45	-0.127463	0.045577	-2.79664	0.00516369	0.0310294	0.127463
Rv2443/dctA	967.65	0.172346	0.0616881	2.79383	0.00520873	0.0312174	0.172346
Rv2703/sigA	15635.4	0.0700268	0.0250659	2.7937	0.00521082	0.0312174	0.0700268
Rv1565c/-	8347.42	-0.125685	0.0450314	-2.79105	0.0052538	0.0313793	0.125685
Rv2038c/-	543.771	-0.183136	0.0656145	-2.79109	0.00525302	0.0313793	0.183136
Rv3527/-	384.032	0.232678	0.0834312	2.78886	0.00528945	0.0315444	0.232678
Rv3047c/-	487.192	-0.267189	0.0958608	-2.78726	0.00531552	0.0316519	0.267189
Rv0294/tam	115.125	0.275427	0.0989496	2.78351	0.00537745	0.0319723	0.275427
Rv1842c/-	2349.77	0.110749	0.0398144	2.78164	0.00540847	0.0321082	0.110749
Rv3737/-	1882.07	0.125344	0.0451228	2.77785	0.00547206	0.0324368	0.125344
Rv0174/mce1F	20123.4	-0.147361	0.0531165	-2.7743	0.0055321	0.0326905	0.147361
Rv1216c/-	726.144	-0.202582	0.0730264	-2.77409	0.00553565	0.0326905	0.202582
Rv2458/mmuM	292.86	0.231725	0.0835391	2.77385	0.00553978	0.0326905	0.231725
Rv3762c/-	1097.7	0.132956	0.0479662	2.77188	0.0055734	0.0328397	0.132956
Rv3122/-	396.57	-0.229345	0.0827897	-2.77022	0.00560192	0.0329584	0.229345
Rv1377c/-	909.125	0.159364	0.0576873	2.76255	0.00573514	0.0336566	0.159364
Rv3850/-	1560.4	0.159517	0.0577458	2.76241	0.00573769	0.0336566	0.159517
Rv1731/gabD2	1908.55	-0.148324	0.0537265	-2.76071	0.00576753	0.0337813	0.148324
Rv1979c/-	6784.17	0.177183	0.064195	2.76008	0.00577876	0.0337967	0.177183
Rv0090/-	69.1317	0.311538	0.113105	2.75442	0.00587968	0.0343359	0.311538
Rv1098c/fum	5368.47	0.099104	0.0359913	2.75355	0.0058952	0.0343756	0.099104
Rv0229c/-	2255.53	-0.173838	0.0631598	-2.75236	0.00591681	0.0344506	0.173838
Rv0625c/-	558.166	0.247555	0.0900383	2.74945	0.00596963	0.0347067	0.247555
Rv1101c/-	3359.83	-0.156373	0.0569305	-2.74674	0.00601906	0.0349425	0.156373
Rv0477/-	2125.27	0.119137	0.0434262	2.74343	0.00608013	0.0352451	0.119137
Rv1976c/-	271.101	0.274816	0.100208	2.74245	0.00609832	0.0352985	0.274816
Rv3219/whiB1	39570.7	0.179802	0.0655762	2.74189	0.00610876	0.035307	0.179802
Rv2271/-	1236.22	0.150225	0.0548308	2.73979	0.0061479	0.0354811	0.150225
Rv3307/deoD	1769.23	0.227029	0.0830531	2.73355	0.00626562	0.0361076	0.227029
Rv1628c/-	1162	0.201822	0.0739373	2.72963	0.00634053	0.0364604	0.201822
Rv2156c/murX	2790.01	0.11479	0.0420571	2.72938	0.00634536	0.0364604	0.11479
Rv3251c/rubA	2501.79	-0.217033	0.0796055	-2.72636	0.00640374	0.0367422	0.217033
Rv0178/-	4682.55	-0.114456	0.0420268	-2.72341	0.00646116	0.0370023	0.114456
Rv0283/eccB3	10251.9	-0.161674	0.0593791	-2.72274	0.00647425	0.0370023	0.161674
Rv0831c/-	9643.47	-0.1395	0.051247	-2.72211	0.00648668	0.0370023	0.1395
Rv1650/pheT	4752.2	0.151864	0.0557843	2.72235	0.00648196	0.0370023	0.151864
Rv0171/mce1C	7464.04	-0.117169	0.0430806	-2.71978	0.00653262	0.0372104	0.117169
Rv0905/echA6	2248.69	0.133761	0.0493362	2.71121	0.00670384	0.0381305	0.133761
Rv2191/-	468.273	0.256077	0.0945422	2.70859	0.00675689	0.0383768	0.256077
Rv0457c/-	664.127	0.171366	0.063291	2.70758	0.00677748	0.0384383	0.171366
Rv0214/fadD4	390.873	-0.206911	0.076486	-2.70521	0.00682607	0.0386581	0.206911
Rv2400c/subI	2050.33	-0.134101	0.0495993	-2.70369	0.00685752	0.0387804	0.134101
Rv1026/-	894.52	-0.176706	0.0653804	-2.70273	0.00687717	0.0388358	0.176706
Rv0364/-	3225.64	0.106206	0.0394054	2.69522	0.00703426	0.039666	0.106206
Rv3547/ddn	555.085	0.169606	0.0630476	2.69013	0.00714241	0.0402182	0.169606
Rv0085/hycP	658.246	0.248259	0.0924242	2.68609	0.00722942	0.04065	0.248259
Rv0287/esxG	4348.1	-0.130276	0.0485806	-2.68163	0.00732636	0.0411363	0.130276
Rv1203c/-	90.4903	0.30466	0.113734	2.67871	0.00739064	0.0414381	0.30466
Rv2935/ppsE	29071.8	0.187337	0.0700112	2.67581	0.00745486	0.0417387	0.187337
Rv3546/fadA5	181.68	0.238692	0.0893873	2.67032	0.00757794	0.0423676	0.238692
Rv3759c/proX	4242.25	-0.165277	0.0619186	-2.66927	0.00760173	0.0424403	0.165277
Rv1128c/-	898.735	0.166709	0.062485	2.66799	0.00763076	0.042542	0.166709
Rv0064/-	4981.2	-0.130507	0.0489688	-2.66511	0.00769627	0.0428352	0.130507
Rv3304/-	806.841	0.146454	0.0549602	2.66473	0.00770511	0.0428352	0.146454
Rv2203/-	919.7	0.160978	0.0604389	2.66348	0.00773374	0.0429324	0.160978
Rv3825c/pks2	21624.5	-0.103516	0.0388719	-2.66301	0.00774442	0.0429324	0.103516
Rv2765/-	176.229	0.238162	0.0894856	2.66146	0.00778037	0.0430711	0.238162
Rv1798/eccA5	9723.31	-0.12584	0.0473184	-2.65942	0.00782756	0.0432108	0.12584
Rv3171c/hpx	3634.81	-0.108876	0.0409386	-2.65951	0.0078255	0.0432108	0.108876
Rv2673/aftC	1368.68	0.139542	0.0524873	2.6586	0.00784672	0.0432559	0.139542
Rv0547c/-	971.875	-0.214728	0.0809092	-2.65393	0.00795598	0.0436747	0.214728
Rv0993/galU	1843.47	-0.159713	0.0601752	-2.65413	0.0079513	0.0436747	0.159713
Rv3675/-	768.07	-0.236593	0.0891226	-2.65469	0.00793802	0.0436747	0.236593
Rv1498c/-	1593.99	0.198674	0.0749433	2.65099	0.00802566	0.0439958	0.198674
Rv2437/-	173.273	-0.248955	0.0939372	-2.65022	0.00804387	0.0440343	0.248955
Rv1485/hemZ	1726.11	0.14463	0.0546344	2.64723	0.00811551	0.0443033	0.14463
Rv3500c/yrbE4B	557.811	-0.177949	0.0672142	-2.64748	0.00810933	0.0443033	0.177949
Rv0399c/lpqK	706.276	0.147196	0.0556284	2.64605	0.0081437	0.0443956	0.147196
Rv3859c/gltB	30186.4	0.151559	0.0573226	2.64396	0.00819412	0.0446086	0.151559
Rv0633c/-	1487.17	-0.137888	0.0521821	-2.64243	0.00823135	0.0447494	0.137888
Rv1864c/-	628.034	0.156754	0.0593414	2.64156	0.00825251	0.0448026	0.156754
Rv1394c/cyp132	494.046	0.188073	0.071223	2.64062	0.00827536	0.0448648	0.188073
Rv2876/-	706.489	0.168893	0.0640563	2.63663	0.00837348	0.0453342	0.168893
Rv3248c/sahH	16578.7	-0.124173	0.0471312	-2.63463	0.00842295	0.0455395	0.124173
Rv0677c/mmpS5	1740.33	-0.298898	0.113596	-2.63123	0.00850759	0.0458711	0.298898
Rv0782/ptrBb	1523.8	-0.149613	0.0568512	-2.63167	0.00849675	0.0458711	0.149613
Rv1862/adhA	763.124	0.181149	0.0688716	2.63025	0.00853222	0.0459409	0.181149
Rv2340c/PE_PGRS39	361.22	0.215491	0.0820163	2.62741	0.00860366	0.0462623	0.215491
Rv0231/fadE4	1343.86	0.136547	0.0520291	2.62443	0.00867932	0.0466055	0.136547
Rv2362c/recO	827.007	-0.13496	0.0514919	-2.62099	0.00876747	0.0470146	0.13496
Rv2898c/-	580.588	-0.181704	0.0693571	-2.61983	0.00879742	0.0471111	0.181704
Rv1795/eccD5	8417.18	-0.105764	0.0403804	-2.6192	0.00881369	0.0471341	0.105764
Rv2343c/dnaG	3368.54	0.101295	0.0387129	2.61658	0.00888163	0.047433	0.101295
Rv3250c/rubB	4221.77	-0.200191	0.0765676	-2.61456	0.00893414	0.0476487	0.200191
Rv2988c/leuC	5847.97	-0.226094	0.0864938	-2.614	0.00894899	0.0476634	0.226094
Rv0751c/mmsB	758.915	0.165887	0.0635645	2.60974	0.00906118	0.0481957	0.165887
Rv1794/-	7524.57	-0.11524	0.0441828	-2.60825	0.00910057	0.0483399	0.11524
Rv2179c/-	209.503	0.232889	0.0894723	2.60292	0.00924328	0.0490317	0.232889
Rv2299c/htpG	3671.44	0.143404	0.0551317	2.60112	0.00929213	0.0492245	0.143404
Rv0904c/accD3	412.597	0.183399	0.0705517	2.59951	0.00933583	0.0493895	0.183399
Rv0276/-	2097.26	0.117834	0.0453992	2.59551	0.00944495	0.0498997	0.117834
Rv1182/papA3	6599.7	0.191261	0.0737056	2.59493	0.0094609	0.049917	0.191261
Rv0300/vapB2	2136.88	-0.14068	0.0542802	-2.59174	0.00954932	0.0503161	0.14068
Rv1839c/vapB13	236.557	-0.246655	0.0952384	-2.58987	0.00960132	0.050455	0.246655
Rv3696c/glpK	1229.24	-0.151147	0.0583561	-2.59008	0.00959533	0.050455	0.151147
Rv1971/mce3F	99.4278	0.271141	0.104712	2.5894	0.00961422	0.0504554	0.271141
Rv0206c/mmpL3	22294.3	-0.0834083	0.0322252	-2.5883	0.0096452	0.0505506	0.0834083
Rv2508c/-	578.901	0.211239	0.0817056	2.58537	0.00972753	0.0509143	0.211239
Rv3239c/-	1944.91	0.115813	0.0448214	2.58388	0.00976963	0.0510668	0.115813
Rv0284/eccC3	21928.5	-0.157469	0.0609864	-2.58204	0.00982186	0.0512717	0.157469
Rv2303c/-	205.825	0.255575	0.0990692	2.57976	0.00988695	0.0515431	0.255575
Rv3634c/galE1	1566.91	0.174594	0.0679018	2.57127	0.0101326	0.0527538	0.174594
Rv1293/lysA	5737.41	0.105853	0.041175	2.5708	0.0101463	0.0527554	0.105853
Rv0241c/htdX	5451.83	0.102303	0.0398339	2.56824	0.0102218	0.0530587	0.102303
Rv1072/-	29417.3	-0.0961957	0.0374608	-2.5679	0.0102316	0.0530587	0.0961957
Rv0383c/-	7778.87	-0.116193	0.0452689	-2.56672	0.0102666	0.05317	0.116193
Rv2983/-	275.469	-0.208616	0.0813461	-2.56455	0.0103311	0.053434	0.208616
Rv1962A/vapB35	355.871	-0.218639	0.0853202	-2.56257	0.01039	0.0536679	0.218639
Rv3260c/whiB2	5506.39	-0.137095	0.0535413	-2.56055	0.0104505	0.0539099	0.137095
Rv3422c/-	556.623	-0.183084	0.071519	-2.55994	0.0104691	0.0539348	0.183084
Rv1557/mmpL6	925.202	0.191042	0.0746569	2.55894	0.0104993	0.0540198	0.191042
Rv0027/-	254.008	0.222334	0.0869121	2.55815	0.0105231	0.0540718	0.222334
Rv0894/-	180.253	-0.256507	0.100341	-2.55635	0.0105776	0.0542811	0.256507
Rv3659c/-	278.927	-0.21102	0.0825708	-2.55562	0.0105998	0.0543239	0.21102
Rv2524c/fas	18443.9	-0.152696	0.0598222	-2.5525	0.0106954	0.0547428	0.152696
Rv0023/-	697.245	-0.158577	0.0621519	-2.55143	0.0107281	0.0547674	0.158577
Rv0158/-	1109.29	-0.178278	0.0698659	-2.55172	0.0107193	0.0547674	0.178278
Rv1526c/-	410.533	-0.191579	0.0751986	-2.54765	0.0108452	0.0552938	0.191579
Rv0934/pstS1	5414.27	0.0773992	0.0303967	2.5463	0.010887	0.0554243	0.0773992
Rv2159c/-	1972.03	0.225376	0.0885243	2.54592	0.010899	0.0554243	0.225376
Rv0569/-	236.421	-0.227206	0.0892946	-2.54446	0.0109448	0.0555854	0.227206
Rv2423/-	249.158	0.242485	0.095446	2.54055	0.0110679	0.0561382	0.242485
Rv2436/rbsK	787.141	-0.173048	0.0681294	-2.53999	0.0110854	0.0561548	0.173048
Rv2054/-	1390.93	0.133465	0.0525777	2.53844	0.0111349	0.056333	0.133465
Rv1343c/lprD	246.25	0.215502	0.0849748	2.53607	0.0112104	0.0566421	0.215502
Rv2218/lipA	3067.49	0.0816323	0.0322337	2.53251	0.0113248	0.0571467	0.0816323
Rv1743/pknE	2004.35	-0.102275	0.0404453	-2.52871	0.0114481	0.0576949	0.102275
Rv2103c/vapC37	1352.15	-0.155119	0.0613712	-2.52755	0.0114863	0.0578134	0.155119
Rv2459/-	2432.71	0.174945	0.0693754	2.52172	0.0116783	0.05863	0.174945
Rv2485c/lipQ	363.843	-0.200343	0.079445	-2.52178	0.0116763	0.05863	0.200343
Rv3384c/vapC46	792.406	-0.151481	0.0600854	-2.5211	0.0116988	0.0586578	0.151481
Rv3256c/-	2093.53	-0.152696	0.060582	-2.52048	0.0117194	0.0586862	0.152696
Rv0445c/sigK	2092.83	0.122341	0.0485864	2.51802	0.0118017	0.0590237	0.122341
Rv1982A/vapB36	355.965	-0.222588	0.0886104	-2.51198	0.0120055	0.0599656	0.222588
Rv3687c/rsfB	874.134	-0.162988	0.0648957	-2.51154	0.0120205	0.0599656	0.162988
Rv1548c/PPE21	504.23	-0.185421	0.0738916	-2.50936	0.012095	0.0602604	0.185421
Rv0337c/aspC	5222.25	-0.108931	0.0434338	-2.50798	0.0121422	0.0603432	0.108931
Rv2356c/PPE40	2903.42	-0.162748	0.0648844	-2.50828	0.0121321	0.0603432	0.162748
Rv2979c/-	1093.1	0.144196	0.0575452	2.50579	0.012218	0.060643	0.144196
Rv2989/-	3156.14	-0.209535	0.0836403	-2.50519	0.0122385	0.0606686	0.209535
Rv1914c/-	556.76	0.174742	0.0698285	2.50245	0.0123338	0.061064	0.174742
Rv2292c/-	102.109	-0.253339	0.101361	-2.49937	0.0124416	0.06152	0.253339
Rv2181/-	4028.32	0.0962868	0.0385654	2.49671	0.012535	0.0619043	0.0962868
Rv2682c/dxs1	4784.65	-0.103943	0.0416504	-2.49561	0.012574	0.0620193	0.103943
Rv2140c/TB18.6	484.784	0.193675	0.0776231	2.49507	0.0125933	0.0620364	0.193675
Rv3619c/esxV	125.863	0.251962	0.101033	2.49386	0.0126361	0.0621698	0.251962
Rv2561/-	135.785	-0.246735	0.0992018	-2.4872	0.0128752	0.0632671	0.246735
Rv1476/-	1187.95	0.180838	0.0727758	2.48486	0.0129602	0.0636053	0.180838
Rv1647/-	613.421	0.16402	0.0662006	2.47762	0.0132262	0.06483	0.16402
Rv3682/ponA2	12711.6	0.0664202	0.0268255	2.47601	0.0132859	0.0650416	0.0664202
Rv2476c/gdh	23395.6	0.068973	0.027871	2.47472	0.0133341	0.0651961	0.068973
Rv3646c/topA	9936.84	0.0777954	0.0314535	2.47334	0.0133855	0.0653664	0.0777954
Rv2332/mez	1075.32	-0.157695	0.0638482	-2.46984	0.0135175	0.0658476	0.157695
Rv3880c/espL	2061.17	-0.141769	0.0573955	-2.47004	0.0135097	0.0658476	0.141769
Rv0103c/ctpB	4039.44	0.0914595	0.0371628	2.46105	0.013853	0.0673987	0.0914595
Rv1161/narG	18207.1	0.0982746	0.0399537	2.45971	0.0139049	0.0674843	0.0982746
Rv1899c/lppD	3360.53	0.163967	0.0666504	2.46011	0.0138895	0.0674843	0.163967
Rv0086/hycQ	1673.2	0.202653	0.0824461	2.45801	0.0139709	0.0676376	0.202653
Rv0844c/narL	2074.16	-0.122259	0.0497302	-2.45845	0.0139539	0.0676376	0.122259
Rv2405/-	654.039	0.138315	0.0562911	2.45714	0.0140047	0.0677179	0.138315
Rv1272c/-	1960.46	-0.0985854	0.0402303	-2.45053	0.0142646	0.0688582	0.0985854
Rv3507/PE_PGRS53	463.3	0.240142	0.0980068	2.45026	0.0142755	0.0688582	0.240142
Rv1379/pyrR	1950.95	0.189486	0.0774209	2.44747	0.0143861	0.0693071	0.189486
Rv2164c/-	1616.69	-0.186686	0.0763494	-2.44515	0.0144791	0.0696698	0.186686
Rv3341/metA	1039.92	0.146958	0.0602256	2.44012	0.0146823	0.0705612	0.146958
Rv1405c/-	98.6613	0.251731	0.103241	2.43828	0.0147575	0.070836	0.251731
Rv1454c/qor	652.239	-0.179359	0.073609	-2.43664	0.0148243	0.0710055	0.179359
Rv1665/pks11	2824.05	-0.136974	0.056217	-2.43653	0.0148289	0.0710055	0.136974
Rv3351c/-	70.8981	-0.267205	0.109704	-2.43568	0.0148638	0.0710864	0.267205
Rv3586/-	1206.44	0.132767	0.0545232	2.43506	0.0148892	0.0711213	0.132767
Rv3214/gpm2	1207.2	0.138706	0.0569779	2.43439	0.014917	0.0711676	0.138706
Rv1181/pks4	10155.2	0.103302	0.0424807	2.43175	0.0150261	0.0716013	0.103302
Rv3757c/proW	1656.43	-0.11688	0.0481101	-2.42942	0.0151228	0.0719752	0.11688
Rv0929/pstC2	1210.73	-0.105243	0.0433382	-2.42842	0.0151648	0.0720006	0.105243
Rv1287/-	640.631	-0.156657	0.0645049	-2.42861	0.015157	0.0720006	0.156657
Rv2575/-	662.732	-0.153964	0.0634208	-2.42765	0.015197	0.0720668	0.153964
Rv2830c/vapB22	208.772	-0.205233	0.0845566	-2.42717	0.0152171	0.0720752	0.205233
Rv1965/yrbE3B	81.8451	0.275621	0.113697	2.42418	0.015343	0.0725842	0.275621
Rv0358/-	136.411	0.251583	0.103814	2.42341	0.0153757	0.0726513	0.251583
Rv1964/yrbE3A	126.263	0.237601	0.0982109	2.41929	0.0155507	0.0733906	0.237601
Rv2616/-	490.801	0.201179	0.0833302	2.41424	0.015768	0.0743269	0.201179
Rv1800/PPE28	1158.35	0.128975	0.0535403	2.40893	0.0159994	0.0753273	0.128975
Rv0164/TB18.5	4568.45	0.124258	0.0516384	2.40631	0.0161147	0.0757797	0.124258
Rv2493/vapB38	401.13	-0.165429	0.068908	-2.40072	0.0163627	0.0768537	0.165429
Rv1025/-	660.82	-0.144356	0.0601582	-2.39961	0.0164124	0.076904	0.144356
Rv2913c/-	548.84	-0.179717	0.0748852	-2.3999	0.0163993	0.076904	0.179717
Rv1732c/-	880.606	0.193409	0.080671	2.3975	0.0165074	0.0772568	0.193409
Rv0791c/-	466.559	0.178431	0.0744638	2.39622	0.0165653	0.0774358	0.178431
Rv0239/vapB24	2265.19	-0.156173	0.0652331	-2.39407	0.0166625	0.0776136	0.156173
Rv0316/-	1555.92	0.187865	0.0784575	2.39448	0.0166439	0.0776136	0.187865
Rv2683/-	1188.72	0.154945	0.0647095	2.39447	0.0166444	0.0776136	0.154945
Rv2042c/-	804.704	-0.153221	0.0640221	-2.39326	0.0166995	0.0776942	0.153221
Rv2142c/parE2	612.168	-0.234905	0.0982207	-2.3916	0.0167752	0.0777705	0.234905
Rv2499c/-	807.702	-0.128103	0.0535486	-2.39227	0.0167445	0.0777705	0.128103
Rv2774c/-	101.15	0.276641	0.115665	2.39174	0.0167687	0.0777705	0.276641
Rv2537c/aroD	1162.33	0.126584	0.052987	2.38896	0.0168963	0.0782398	0.126584
Rv0644c/mmaA2	2658.63	0.171358	0.0717691	2.38762	0.0169577	0.0784317	0.171358
Rv0959A/vapB9	385.803	-0.18436	0.0772822	-2.38554	0.0170539	0.0787842	0.18436
Rv2224c/caeA	4299.26	0.0915597	0.0383935	2.38477	0.0170898	0.0788575	0.0915597
Rv0945/-	1165.76	-0.108741	0.0456384	-2.38266	0.0171881	0.0792183	0.108741
Rv2755c/hsdS.1	271.3	-0.18932	0.0795689	-2.37932	0.0173447	0.0798369	0.18932
Rv3843c/-	3596.4	-0.132811	0.0558281	-2.37893	0.0173629	0.0798369	0.132811
Rv2717c/-	685.226	0.188102	0.0791533	2.37643	0.0174812	0.0801861	0.188102
Rv2947c/pks15	5966.45	-0.117366	0.0493957	-2.37603	0.0175	0.0801861	0.117366
Rv3729/-	1047	0.14847	0.0624664	2.37679	0.017464	0.0801861	0.14847
Rv1171/-	779.741	0.128823	0.0542425	2.37494	0.0175517	0.0803295	0.128823
Rv0719/rplF	10434.1	-0.0893935	0.0376675	-2.37323	0.0176335	0.0806102	0.0893935
Rv1968/mce3C	49.5285	0.280129	0.118103	2.3719	0.0176968	0.080806	0.280129
Rv3679/-	12443.7	0.125295	0.0528779	2.36952	0.0178113	0.0812344	0.125295
Rv3783/rfbD	5307.51	-0.130807	0.0553501	-2.36326	0.0181147	0.0825227	0.130807
Rv2397c/cysA1	1536.25	-0.137046	0.0580451	-2.36103	0.0182244	0.0829265	0.137046
Rv1512/epiA	2579.28	0.0955011	0.0404711	2.35974	0.0182879	0.0831191	0.0955011
Rv0431/-	2895.46	-0.134519	0.0570358	-2.35851	0.0183486	0.083299	0.134519
Rv1088/PE9	26.7801	0.27159	0.115191	2.35775	0.0183862	0.0833733	0.27159
Rv3834c/serS	323.448	0.186047	0.0789476	2.35659	0.0184437	0.0835379	0.186047
Rv0210/-	394.71	0.191417	0.081295	2.35459	0.0185429	0.0838907	0.191417
Rv0087/hycE	931.216	0.236352	0.10057	2.35013	0.0187668	0.0847087	0.236352
Rv0314c/-	2034.22	0.0927558	0.0394637	2.35041	0.0187529	0.0847087	0.0927558
Rv2357c/glyS	1495.03	0.171488	0.0730164	2.34862	0.0188429	0.0849551	0.171488
Rv3249c/-	16387.2	-0.151425	0.0645293	-2.34661	0.018945	0.0853176	0.151425
Rv2281/pitB	706.958	-0.145094	0.0618914	-2.34434	0.0190609	0.0857412	0.145094
Rv0593/lprL	303.946	-0.204573	0.0873385	-2.3423	0.0191651	0.0861119	0.204573
Rv3665c/dppB	469.249	-0.153719	0.0656698	-2.34079	0.019243	0.0863631	0.153719
Rv1924c/-	953.721	0.148285	0.0634198	2.33816	0.0193791	0.086875	0.148285
Rv0066c/icd2	4618.31	-0.0995254	0.0425899	-2.33683	0.0194481	0.087085	0.0995254
Rv2661c/-	109.523	0.230315	0.0988554	2.32981	0.019816	0.0886314	0.230315
Rv0408/pta	3308	-0.0831922	0.0357357	-2.32798	0.019913	0.0889645	0.0831922
Rv1151c/-	424.111	-0.151073	0.0650529	-2.32231	0.020216	0.0902158	0.151073
Rv2724c/fadE20	1885.44	-0.155165	0.0668285	-2.32185	0.0202412	0.090226	0.155165
Rv3193c/-	11610.1	-0.0820953	0.0353825	-2.32022	0.0203287	0.0904111	0.0820953
Rv3648c/cspA	13752.5	0.129062	0.0556238	2.32026	0.0203268	0.0904111	0.129062
Rv0781/ptrBa	1688.66	-0.141809	0.0611464	-2.31916	0.0203862	0.0905643	0.141809
Rv3698/-	523.081	-0.146712	0.0633103	-2.31735	0.0204846	0.090899	0.146712
Rv2228c/-	1537.3	0.102834	0.0443993	2.31612	0.0205516	0.090991	0.102834
Rv3489/-	3896.19	-0.179801	0.0776273	-2.31621	0.0205468	0.090991	0.179801
Rv1257c/-	2407.5	-0.12367	0.0534279	-2.31472	0.0206285	0.0911721	0.12367
Rv2961/-	35.633	0.272787	0.117858	2.31453	0.0206388	0.0911721	0.272787
Rv3824c/papA1	4086.42	-0.171499	0.0742747	-2.30899	0.0209442	0.0924173	0.171499
Rv2023c/-	231.659	0.21133	0.0917124	2.30427	0.0212076	0.093413	0.21133
Rv2795c/-	2924.02	0.106441	0.0461963	2.3041	0.0212173	0.093413	0.106441
Rv1789/PPE26	2962.8	0.143624	0.0623539	2.30336	0.0212585	0.0934901	0.143624
Rv2450c/rpfE	1800.5	0.20107	0.0873104	2.30293	0.0212828	0.0934923	0.20107
Rv0293c/-	3744.87	-0.0922682	0.0401046	-2.30069	0.0214091	0.0938906	0.0922682
Rv2805/-	180.483	0.25242	0.109725	2.30048	0.0214212	0.0938906	0.25242
Rv1522c/mmpL12	3391.9	-0.121705	0.0530043	-2.29613	0.0216683	0.0948683	0.121705
Rv0128/-	848.334	0.152789	0.066663	2.29196	0.0219077	0.0958099	0.152789
Rv0483/lprQ	15689.7	0.128986	0.0563379	2.2895	0.0220502	0.0960754	0.128986
Rv0713/-	2246.79	0.14518	0.0634177	2.28927	0.0220638	0.0960754	0.14518
Rv1411c/lprG	6327.82	0.08588	0.0375217	2.28881	0.0220904	0.0960754	0.08588
Rv1947/-	512.235	0.178972	0.0781527	2.29003	0.0220195	0.0960754	0.178972
Rv3416/whiB3	1283.73	0.157887	0.068982	2.28881	0.0220905	0.0960754	0.157887
Rv2088/pknJ	788.317	-0.126425	0.0552994	-2.2862	0.0222426	0.09663	0.126425
Rv0897c/-	1083.04	-0.137673	0.0603435	-2.28149	0.0225195	0.0975489	0.137673
Rv1152/-	389.768	-0.219342	0.0961211	-2.28194	0.0224931	0.0975489	0.219342
Rv2589/gabT	1904.85	0.0968358	0.0424469	2.28134	0.0225284	0.0975489	0.0968358
Rv0228/-	701.803	-0.169064	0.0741511	-2.27999	0.022608	0.0977859	0.169064
Rv3155/nuoK	1729.86	-0.13415	0.0588748	-2.27857	0.0226926	0.0979546	0.13415
Rv3182/-	190.226	-0.20703	0.0908622	-2.2785	0.0226968	0.0979546	0.20703
Rv0073/-	5066.14	-0.0940508	0.0413205	-2.27613	0.0228381	0.0981342	0.0940508
Rv1621c/cydD	1406.15	0.152248	0.0668628	2.27702	0.0227847	0.0981342	0.152248
Rv3179/-	222.694	-0.219854	0.0965811	-2.27637	0.0228239	0.0981342	0.219854
Rv3920c/-	4947.41	-0.0994578	0.0436864	-2.27663	0.0228083	0.0981342	0.0994578
Rv0003/recF	2491.31	-0.114245	0.0502091	-2.27538	0.022883	0.0982197	0.114245
Rv2698/-	647.782	0.136559	0.0600764	2.27309	0.0230207	0.0985956	0.136559
Rv2936/drrA	9368.82	0.173653	0.0763903	2.27324	0.023012	0.0985956	0.173653
Rv2001/-	309.394	0.191112	0.0841028	2.27236	0.0230646	0.0986762	0.191112
Rv2940c/mas	63865.8	0.058895	0.0259421	2.27025	0.0231926	0.0989874	0.058895
Rv2943A/-	173.471	-0.230853	0.101673	-2.27056	0.0231739	0.0989874	0.230853
Rv3166c/-	415.398	0.163368	0.0719709	2.26991	0.0232128	0.0989874	0.163368
Rv0779c/-	45.5451	-0.267023	0.117823	-2.26631	0.0234324	0.099816	0.267023
Rv2826c/-	685.521	-0.12455	0.0549905	-2.26493	0.0235169	0.100067	0.12455
Rv2348c/-	865.339	-0.160953	0.0710976	-2.26383	0.0235844	0.100211	0.160953
Rv3771c/-	365.962	0.176461	0.0779573	2.26356	0.0236015	0.100211	0.176461
Rv2672/-	1759.09	0.150363	0.066443	2.26303	0.0236338	0.10024	0.150363
Rv0777/purB	2653.21	-0.102025	0.0451001	-2.26218	0.023686	0.100245	0.102025
Rv3817/-	563.514	0.13882	0.0613568	2.26251	0.0236661	0.100245	0.13882
Rv0057/-	3271.22	-0.153431	0.0678914	-2.25995	0.0238243	0.100722	0.153431
Rv0690c/-	5510.6	0.0872933	0.0386713	2.25731	0.0239885	0.101091	0.0872933
Rv1359/-	199.996	-0.218827	0.0969191	-2.25783	0.023956	0.101091	0.218827
Rv3588c/canB	1222.38	-0.105183	0.0465951	-2.25739	0.0239839	0.101091	0.105183
Rv0014c/pknB	6417.5	-0.104093	0.0462113	-2.25253	0.0242885	0.102246	0.104093
Rv3722c/-	8420.86	0.0872516	0.0388221	2.24747	0.0246098	0.103487	0.0872516
Rv0422c/thiD	2365.03	0.0914826	0.0407386	2.2456	0.0247297	0.103881	0.0914826
Rv0774c/-	2452.07	0.111924	0.0498973	2.24309	0.0248909	0.104186	0.111924
Rv1103c/mazE3	1094.95	-0.143517	0.0639936	-2.24268	0.0249175	0.104186	0.143517
Rv1998c/-	304.899	-0.177227	0.0790073	-2.24317	0.0248859	0.104186	0.177227
Rv2547/vapB19	317.073	-0.191488	0.0853938	-2.24241	0.0249348	0.104186	0.191488
Rv3630/-	934.048	0.162554	0.0724505	2.24365	0.0248549	0.104186	0.162554
Rv0461/-	1503.07	-0.0967299	0.0431811	-2.2401	0.0250847	0.104629	0.0967299
Rv1957/-	341.099	0.184605	0.0824148	2.23995	0.025094	0.104629	0.184605
Rv0733/adk	3041.91	0.0927023	0.0414178	2.23822	0.0252064	0.104987	0.0927023
Rv1785c/cyp143	665.511	0.141227	0.0631559	2.23616	0.0253411	0.105352	0.141227
Rv2133c/-	973.979	0.117012	0.0523347	2.23583	0.025363	0.105352	0.117012
Rv3788/-	323.692	0.192233	0.0859852	2.23566	0.0253743	0.105352	0.192233
Rv1736c/narX	409.665	0.24681	0.110531	2.23295	0.0255525	0.105979	0.24681
Rv2372c/-	1041.87	0.127332	0.0570687	2.23122	0.0256668	0.106342	0.127332
Rv1525/wbbL2	1040.79	-0.116111	0.0520643	-2.23015	0.0257376	0.106459	0.116111
Rv2644c/-	97.1391	0.234894	0.105335	2.22997	0.0257491	0.106459	0.234894
Rv1615/-	2978.53	0.117021	0.0525536	2.22671	0.0259668	0.1072	0.117021
Rv1977/-	779.633	0.116963	0.0525427	2.22606	0.0260103	0.1072	0.116963
Rv2050/-	727.132	0.163492	0.0734442	2.22607	0.0260092	0.1072	0.163492
Rv2003c/-	286.355	0.190011	0.0853842	2.22537	0.0260563	0.10727	0.190011
Rv2741/PE_PGRS47	245.749	0.207247	0.0931452	2.22499	0.0260817	0.10727	0.207247
Rv0732/secY	11001.4	0.142684	0.0641422	2.22449	0.0261154	0.107297	0.142684
Rv3261/fbiA	2175.11	0.111239	0.0500379	2.22309	0.0262098	0.107572	0.111239
Rv0726c/-	1169.92	-0.114579	0.0515545	-2.22248	0.0262509	0.107629	0.114579
Rv3121/cyp141	2303.03	-0.126531	0.0569721	-2.22093	0.0263558	0.107946	0.126531
Rv1175c/fadH	3656.18	0.0842696	0.0379762	2.21901	0.0264858	0.108366	0.0842696
Rv0167/yrbE1A	4132.15	-0.103744	0.0468073	-2.21641	0.0266636	0.108529	0.103744
Rv0272c/-	1234.93	-0.118617	0.0535064	-2.21688	0.0266315	0.108529	0.118617
Rv0359/-	275.361	0.176841	0.0797467	2.21753	0.0265868	0.108529	0.176841
Rv1771/-	3392.21	0.125891	0.0567725	2.21747	0.0265911	0.108529	0.125891
Rv1945/-	374.982	0.188597	0.0850893	2.21646	0.0266603	0.108529	0.188597
Rv2175c/-	434.492	0.145046	0.0654745	2.21531	0.0267388	0.108723	0.145046
Rv1255c/-	273.556	-0.196158	0.0885743	-2.21462	0.0267864	0.108804	0.196158
Rv1564c/treX	3655.76	-0.123279	0.0557503	-2.21127	0.0270174	0.109629	0.123279
Rv0043c/-	950.043	0.118328	0.0535523	2.20958	0.027134	0.109876	0.118328
Rv0444c/rskA	2295.74	0.153941	0.0696644	2.20975	0.0271226	0.109876	0.153941
Rv1367c/-	958.143	0.126939	0.0575694	2.20498	0.0274557	0.111064	0.126939
Rv0226c/-	1620.59	0.136459	0.061956	2.20251	0.0276292	0.111362	0.136459
Rv1724c/-	366.64	0.21908	0.09947	2.20248	0.0276316	0.111362	0.21908
Rv2424c/-	453.028	-0.161383	0.0732574	-2.20295	0.027598	0.111362	0.161383
Rv2745c/clgR	2490.22	-0.150261	0.0682284	-2.20232	0.0276426	0.111362	0.150261
Rv3456c/rplQ	11165.7	-0.0626779	0.0284938	-2.1997	0.0278282	0.111996	0.0626779
Rv3257c/pmmA	6291.72	-0.0936883	0.0426314	-2.19764	0.0279751	0.112472	0.0936883
Rv3535c/hsaG	254.084	0.206632	0.0940666	2.19665	0.0280452	0.112589	0.206632
Rv3689/-	1923.52	-0.15158	0.0690119	-2.19643	0.0280614	0.112589	0.15158
Rv2625c/-	392.762	0.236627	0.108021	2.19057	0.0284833	0.114165	0.236627
Rv0078B/-	380.738	-0.162987	0.0744667	-2.18872	0.0286173	0.114586	0.162987
Rv1166/lpqW	2958.1	0.082039	0.0374996	2.18773	0.0286894	0.114758	0.082039
Rv3255c/manA	3337.18	-0.0906919	0.0415503	-2.1827	0.0290577	0.116113	0.0906919
Rv2116/lppK	246.641	0.189028	0.0866536	2.18142	0.0291523	0.116373	0.189028
Rv2994/-	1605.17	0.0982977	0.0450861	2.18022	0.0292411	0.116609	0.0982977
Rv1169c/lipX	226.259	0.233536	0.107144	2.17966	0.0292828	0.116657	0.233536
Rv3404c/-	2787	0.148708	0.0682383	2.17924	0.0293136	0.116662	0.148708
Rv0722/rpmD	2610.05	-0.0835518	0.0383563	-2.17831	0.0293833	0.116713	0.0835518
Rv2597/-	736.389	-0.119049	0.0546531	-2.17827	0.0293859	0.116713	0.119049
Rv2620c/-	335.891	-0.160456	0.0736893	-2.17747	0.0294453	0.116831	0.160456
Rv2824c/-	492.213	0.149493	0.0687768	2.1736	0.0297353	0.117863	0.149493
Rv1473A/-	117.639	-0.215422	0.0991578	-2.17252	0.0298167	0.117928	0.215422
Rv2194/qcrC	12824.9	0.107359	0.0494122	2.17272	0.0298012	0.117928	0.107359
Rv2239c/-	2609.59	0.103177	0.0474991	2.17219	0.0298416	0.117928	0.103177
Rv1302/rfe	3450.4	0.0898251	0.0414681	2.16612	0.0303017	0.119626	0.0898251
Rv0740/-	972.925	0.119962	0.0554649	2.16285	0.030553	0.12046	0.119962
Rv1110/lytB2	4547.62	0.087081	0.0402673	2.16257	0.030574	0.12046	0.087081
Rv1062/-	545.409	-0.137405	0.0635813	-2.16108	0.0306888	0.120791	0.137405
Rv3115/-	81.8573	-0.221122	0.102341	-2.16063	0.0307238	0.120808	0.221122
Rv1467c/fadE15	917.422	0.170093	0.0788247	2.15787	0.0309383	0.12153	0.170093
Rv0596c/vapB4	198.192	-0.21563	0.0999871	-2.15658	0.0310385	0.121802	0.21563
Rv1331/-	2219.76	-0.141071	0.0654742	-2.1546	0.0311928	0.122286	0.141071
Rv1447c/zwf2	3625.64	0.0971443	0.0451039	2.15379	0.0312566	0.122414	0.0971443
Rv1904/-	2893.54	0.128916	0.0598871	2.15266	0.0313456	0.12264	0.128916
Rv1466/-	905.21	-0.116115	0.0539531	-2.15215	0.0313853	0.122674	0.116115
Rv0354c/PPE7	132.669	-0.230392	0.107188	-2.14941	0.0316016	0.123397	0.230392
Rv0022c/whiB5	24.8166	-0.252384	0.117448	-2.14891	0.0316417	0.123431	0.252384
Rv3465/rmlC	3898.95	-0.115182	0.0536434	-2.14718	0.0317786	0.123842	0.115182
Rv1388/mihF	2743.22	-0.146492	0.0683437	-2.14346	0.0320759	0.124877	0.146492
Rv0653c/-	106.554	0.238643	0.111374	2.14271	0.0321364	0.124989	0.238643
Rv3317/sdhD	629.546	-0.154341	0.0720802	-2.14125	0.0322541	0.125238	0.154341
Rv3476c/kgtP	964.23	0.162978	0.0761181	2.14112	0.0322641	0.125238	0.162978
Rv1413/-	512.898	0.153919	0.0719037	2.14062	0.0323045	0.125271	0.153919
Rv3343c/PPE54	3807.09	-0.11139	0.0520594	-2.13967	0.0323815	0.125446	0.11139
Rv3039c/echA17	565.402	0.163766	0.0765982	2.13799	0.0325176	0.12585	0.163766
Rv0040c/mtc28	3591.38	-0.14184	0.0664153	-2.13565	0.0327083	0.126339	0.14184
Rv1200/-	4234.37	-0.0973949	0.0456019	-2.13576	0.0326987	0.126339	0.0973949
Rv3651/-	1531.47	0.136027	0.0637361	2.13422	0.0328251	0.126666	0.136027
Rv3290c/lat	2355.62	0.122558	0.0574828	2.13208	0.033	0.127216	0.122558
Rv0141c/-	1695.03	0.166093	0.0779284	2.13135	0.0330599	0.127323	0.166093
Rv2779c/-	1305.86	-0.170444	0.0802606	-2.12363	0.0337012	0.129666	0.170444
Rv3603c/-	1914.35	0.133448	0.0628888	2.12197	0.0338407	0.130075	0.133448
Rv1177/fdxC	7436.93	0.106167	0.0500702	2.12035	0.0339763	0.130469	0.106167
Rv1847/-	650.959	0.172013	0.0813332	2.11492	0.0344369	0.132109	0.172013
Rv2628/-	159.731	0.243525	0.115446	2.10942	0.034908	0.133786	0.243525
Rv2922c/smc	3420.96	0.0872356	0.0413651	2.10892	0.0349516	0.133822	0.0872356
Rv0699/-	54.4778	-0.235175	0.111651	-2.10634	0.0351747	0.134546	0.235175
Rv1180/pks3	3489.53	0.107731	0.0512397	2.10249	0.0355103	0.135698	0.107731
Rv2907c/rimM	969.209	-0.118761	0.0565157	-2.10137	0.0356083	0.13594	0.118761
Rv0147/-	6047.36	-0.0727616	0.0346716	-2.09859	0.0358527	0.13674	0.0727616
Rv0892/-	3192.33	0.126781	0.0605274	2.09461	0.0362054	0.137095	0.126781
Rv1059/-	1026.51	-0.101233	0.0483065	-2.09564	0.036114	0.137095	0.101233
Rv1074c/fadA3	5140.08	0.0845675	0.0403491	2.09589	0.0360916	0.137095	0.0845675
Rv2183c/-	990.166	0.146372	0.0697981	2.09707	0.0359873	0.137095	0.146372
Rv2418c/-	1278.25	0.135002	0.0644584	2.0944	0.0362244	0.137095	0.135002
Rv2471/aglA	2849.96	0.0795962	0.0380017	2.09454	0.0362119	0.137095	0.0795962
Rv3400/-	1951.49	-0.114336	0.0545859	-2.0946	0.0362062	0.137095	0.114336
Rv3886c/mycP2	1612.84	0.115663	0.0551728	2.09637	0.0360494	0.137095	0.115663
Rv0502/-	12489.5	0.0763747	0.0365283	2.09084	0.0365425	0.138167	0.0763747
Rv0902c/prrB	1567.62	-0.133091	0.0636855	-2.08982	0.0366338	0.138246	0.133091
Rv1353c/-	222.589	-0.174878	0.0836659	-2.09019	0.0366007	0.138246	0.174878
Rv1179c/-	2269.65	0.106473	0.0510124	2.08719	0.0368705	0.139006	0.106473
Rv1739c/-	1082.03	0.161622	0.0774857	2.08583	0.0369942	0.139206	0.161622
Rv2066/cobI	1013.63	0.143642	0.068856	2.08612	0.0369677	0.139206	0.143642
Rv1121/zwf1	8145.01	0.121611	0.0583335	2.08475	0.0370923	0.139442	0.121611
Rv1917c/PPE34	353.932	-0.197123	0.0945943	-2.08388	0.0371712	0.139472	0.197123
Rv3873/PPE68	4588.5	-0.114427	0.0549092	-2.08393	0.0371667	0.139472	0.114427
Rv3359/-	198.007	0.189943	0.0912271	2.08209	0.0373342	0.13995	0.189943
Rv1638A/-	730.33	0.159015	0.0764142	2.08096	0.0374374	0.14007	0.159015
Rv3905c/esxF	63.6219	0.240832	0.115718	2.0812	0.0374152	0.14007	0.240832
Rv0671/lpqP	1742.31	0.0918561	0.0441637	2.0799	0.0375346	0.1403	0.0918561
Rv0191/-	1635.77	-0.13801	0.0663832	-2.07899	0.0376183	0.140439	0.13801
Rv2718c/nrdR	1682.65	0.0944715	0.045447	2.07872	0.0376431	0.140439	0.0944715
Rv2273/-	323.869	0.182716	0.0879783	2.07683	0.0378176	0.140957	0.182716
Rv3269/-	1181.54	-0.123882	0.0597018	-2.07501	0.0379858	0.141449	0.123882
Rv0890c/-	3316.96	0.0904855	0.0436329	2.07379	0.0380988	0.141469	0.0904855
Rv2587c/secD	9483.86	0.0740177	0.0356917	2.07381	0.0380974	0.141469	0.0740177
Rv3094c/-	5015.15	-0.144208	0.0695345	-2.0739	0.0380887	0.141469	0.144208
Rv2264c/-	696.483	0.12486	0.0603607	2.06857	0.0385868	0.143146	0.12486
Rv2151c/ftsQ	1695.25	-0.119928	0.0580321	-2.06658	0.0387739	0.143704	0.119928
Rv3748/-	932.402	0.109367	0.0529424	2.06577	0.0388503	0.143852	0.109367
Rv1001/arcA	1741.14	0.108447	0.0525269	2.06461	0.0389603	0.144124	0.108447
Rv2008c/-	100.146	-0.214442	0.103978	-2.06237	0.0391725	0.144773	0.214442
Rv0257/-	191.556	-0.197749	0.0959038	-2.06195	0.0392121	0.144783	0.197749
Rv0664/vapB8	342.733	-0.138998	0.0675071	-2.05901	0.0394933	0.145685	0.138998
Rv1225c/-	207.785	0.185122	0.0899603	2.05782	0.0396073	0.145969	0.185122
Rv0235c/-	1058.11	-0.101227	0.0492052	-2.05724	0.0396635	0.146039	0.101227
Rv1517/-	134.081	-0.217045	0.105557	-2.0562	0.0397636	0.146045	0.217045
Rv1925/fadD31	27987.3	0.0929377	0.0451896	2.05662	0.0397229	0.146045	0.0929377
Rv3224/-	4258.14	0.0966385	0.0470017	2.05606	0.0397766	0.146045	0.0966385
Rv2363/amiA2	564.897	0.166215	0.0808671	2.0554	0.0398401	0.146142	0.166215
Rv3789/-	609.311	0.15219	0.0741007	2.05383	0.0399922	0.146564	0.15219
Rv1184c/-	9556.89	0.136292	0.0665199	2.04889	0.0404729	0.148187	0.136292
Rv1867/-	362.332	0.146528	0.0716025	2.0464	0.0407166	0.148803	0.146528
Rv3661/-	2960.21	0.0982243	0.0479909	2.04673	0.0406849	0.148803	0.0982243
Rv0966c/-	1357.21	0.117223	0.0573841	2.04278	0.0410741	0.149831	0.117223
Rv3205c/-	3415.4	0.0911147	0.0445967	2.04308	0.0410443	0.149831	0.0911147
Rv3526/kshA	1216.05	0.108332	0.0530665	2.04145	0.0412063	0.150174	0.108332
Rv2375/-	372.159	-0.149434	0.0733427	-2.03748	0.041602	0.151476	0.149434
Rv3165c/-	103.95	0.198869	0.097668	2.03617	0.0417331	0.151813	0.198869
Rv1667c/-	301.018	0.173139	0.0850733	2.03517	0.0418336	0.151929	0.173139
Rv1707/-	4177.77	0.142731	0.0701351	2.03509	0.0418421	0.151929	0.142731
Rv0341/iniB	450.322	-0.197173	0.0971576	-2.02942	0.0424157	0.153728	0.197173
Rv1261c/-	927.017	0.127045	0.0625972	2.02956	0.0424015	0.153728	0.127045
Rv3120/-	1915.6	-0.113502	0.0559535	-2.0285	0.0425097	0.153927	0.113502
Rv1568/bioA	879.527	0.134547	0.0663622	2.02747	0.0426143	0.154163	0.134547
Rv0881/-	367.935	0.173383	0.0855636	2.02636	0.0427274	0.154392	0.173383
Rv3312A/-	952.553	0.125131	0.0617599	2.02609	0.0427558	0.154392	0.125131
Rv1700/-	2115.15	-0.0980777	0.048476	-2.02322	0.0430503	0.155006	0.0980777
Rv1806/PE20	50.9157	0.236059	0.116694	2.0229	0.0430836	0.155006	0.236059
Rv2300c/-	331.832	0.16901	0.0835135	2.02375	0.042996	0.155006	0.16901
Rv3496c/mce4D	2457.02	-0.0883917	0.0436814	-2.02355	0.0430161	0.155006	0.0883917
Rv1212c/glgA	437.248	0.154022	0.0762005	2.02127	0.0432514	0.155468	0.154022
Rv2079/-	874.418	-0.123294	0.0610317	-2.02016	0.0433663	0.155739	0.123294
Rv2143/-	589.605	0.131786	0.0652621	2.01933	0.0434525	0.155906	0.131786
Rv2496c/bkdB	2290.55	-0.0991327	0.0491064	-2.01873	0.043515	0.155988	0.0991327
Rv0555/menD	5261.52	0.123131	0.0610164	2.018	0.0435908	0.156118	0.123131
Rv1690/lprJ	662.179	-0.168102	0.0833533	-2.01674	0.0437228	0.156448	0.168102
Rv0279c/PE_PGRS4	188.897	0.169585	0.0841144	2.01613	0.0437866	0.156534	0.169585
Rv1704c/cycA	2694.29	0.0910149	0.045159	2.01543	0.0438597	0.156653	0.0910149
Rv1554/frdC	27.8257	-0.238014	0.118149	-2.01453	0.0439539	0.156735	0.238014
Rv3723/-	3475.19	0.0945928	0.0469572	2.01445	0.0439623	0.156735	0.0945928
Rv3443c/rplM	3385.58	0.121765	0.0604581	2.01403	0.0440059	0.156749	0.121765
Rv3453/-	168.138	0.208941	0.103814	2.01265	0.0441512	0.157124	0.208941
Rv0051/-	3917.41	-0.0736896	0.0366859	-2.00866	0.0445732	0.158104	0.0736896
Rv0264c/-	788.019	-0.110318	0.0549526	-2.00751	0.0446957	0.158104	0.110318
Rv0305c/PPE6	320.723	-0.169912	0.0845566	-2.00944	0.04449	0.158104	0.169912
Rv0390/-	1090.27	-0.123642	0.0615931	-2.00739	0.0447077	0.158104	0.123642
Rv0856/-	1326.14	-0.163011	0.0811842	-2.00792	0.0446522	0.158104	0.163011
Rv1643/rplT	7422.23	-0.0946118	0.047121	-2.00785	0.0446593	0.158104	0.0946118
Rv2562/-	388.718	-0.180511	0.0898937	-2.00805	0.0446375	0.158104	0.180511
Rv2449c/-	1427.65	0.120129	0.0598602	2.00682	0.0447692	0.158179	0.120129
Rv0695/-	4914.06	-0.0946623	0.0472043	-2.00537	0.0449231	0.15858	0.0946623
Rv3172c/-	512.321	-0.15394	0.0768273	-2.00371	0.0451009	0.159066	0.15394
Rv1677/dsbF	3284.94	0.0813936	0.0406538	2.00211	0.0452724	0.159527	0.0813936
Rv2877c/-	696.506	0.158392	0.0791826	2.00033	0.0454642	0.16006	0.158392
Rv0319/pcp	505.797	-0.117956	0.059009	-1.99894	0.0456146	0.16016	0.117956
Rv0855/far	519.778	0.13076	0.0654131	1.99898	0.0456101	0.16016	0.13076
Rv2548/vapC19	292.178	-0.145393	0.0727188	-1.99939	0.0455665	0.16016	0.145393
Rv2862c/-	433.046	0.141134	0.0706594	1.99739	0.0457827	0.160552	0.141134
Rv3041c/-	942.198	0.143133	0.0716685	1.99716	0.045808	0.160552	0.143133
Rv3781/rfbE	2679.89	-0.103006	0.0515909	-1.99659	0.0458695	0.160625	0.103006
Rv0876c/-	2754.24	-0.101805	0.0510239	-1.99525	0.0460157	0.160851	0.101805
Rv0981/mprA	2419.61	-0.0892542	0.0447256	-1.9956	0.0459779	0.160851	0.0892542
Rv0407/fgd1	1566.02	-0.100386	0.050322	-1.99487	0.0460571	0.160853	0.100386
Rv1033c/trcR	501.067	-0.150576	0.0755167	-1.99395	0.0461579	0.160919	0.150576
Rv3354/-	65.737	-0.222914	0.111778	-1.99425	0.0461252	0.160919	0.222914
Rv1007c/metS	1670.34	0.108233	0.0542996	1.99326	0.0462328	0.161038	0.108233
Rv0261c/narK3	203.134	-0.165927	0.0833098	-1.99169	0.0464053	0.161265	0.165927
Rv1109c/-	4000.63	-0.0791589	0.0397449	-1.99168	0.0464065	0.161265	0.0791589
Rv2608/PPE42	771.379	0.152239	0.076454	1.99125	0.0464531	0.161265	0.152239
Rv3549c/-	732.797	0.201877	0.101386	1.99117	0.0464621	0.161265	0.201877
Rv1335/cysO	1384.26	-0.120272	0.0604645	-1.98913	0.0466869	0.161903	0.120272
Rv0512/hemB	6038.03	-0.0871516	0.0438468	-1.98764	0.0468515	0.162164	0.0871516
Rv2120c/-	1108.33	0.112955	0.0568176	1.98803	0.0468086	0.162164	0.112955
Rv3221c/TB7.3	1508.91	-0.134627	0.0677426	-1.98733	0.0468859	0.162164	0.134627
Rv3617/ephA	562.724	0.127383	0.0641946	1.98432	0.0472196	0.163114	0.127383
Rv3896c/-	1020.18	0.0964776	0.0486251	1.98411	0.0472434	0.163114	0.0964776
Rv1291c/-	31.1619	0.23051	0.11624	1.98305	0.0473621	0.16338	0.23051
Rv1332/-	4368.42	-0.0724672	0.0365568	-1.98232	0.0474438	0.163519	0.0724672
Rv3292/-	810.879	0.132384	0.0668098	1.9815	0.0475347	0.163583	0.132384
Rv3392c/cmaA1	1312.3	-0.166186	0.0838729	-1.98141	0.0475455	0.163583	0.166186
Rv0816c/thiX	302.981	0.156364	0.0789595	1.98031	0.0476688	0.163864	0.156364
Rv0969/ctpV	2381.65	-0.0987583	0.0499564	-1.97689	0.0480542	0.165045	0.0987583
Rv3910/-	9492.68	-0.0963765	0.0487704	-1.97613	0.0481403	0.165196	0.0963765
Rv1089/PE10	25.0564	0.221667	0.11251	1.9702	0.0488158	0.167368	0.221667
Rv2934/ppsD	12849.8	0.206857	0.105062	1.96891	0.0489631	0.167582	0.206857
Rv3849/espR	5573.56	0.105537	0.0535927	1.96925	0.0489246	0.167582	0.105537
Rv3157/nuoM	11449	-0.0674243	0.0342807	-1.96683	0.0492026	0.168255	0.0674243
Rv0479c/-	4395.5	0.094671	0.0481911	1.96449	0.0494728	0.169032	0.094671
Rv2854/-	495.895	0.137967	0.0703689	1.96063	0.049922	0.170419	0.137967
Rv0847/lpqS	1024.32	0.15759	0.0803969	1.96015	0.0499781	0.170463	0.15759
Rv2414c/-	1362.02	0.109491	0.0559142	1.9582	0.0502068	0.171094	0.109491
Rv2107/PE22	374.627	0.195055	0.0997178	1.95607	0.0504571	0.171305	0.195055
Rv2665/-	1000.24	-0.160318	0.0819549	-1.95617	0.0504451	0.171305	0.160318
Rv2787/-	468.861	0.182301	0.0931609	1.95684	0.0503666	0.171305	0.182301
Rv2839c/infB	12677.4	-0.0922208	0.0471519	-1.95582	0.0504861	0.171305	0.0922208
Rv3340/metC	1132.59	0.093737	0.0479117	1.95645	0.050412	0.171305	0.093737
Rv1982c/vapC36	457.979	-0.153266	0.0784855	-1.95279	0.050844	0.172222	0.153266
Rv2019/-	393.979	-0.151588	0.0776229	-1.95288	0.0508335	0.172222	0.151588
Rv0367c/-	275.867	-0.182634	0.0935828	-1.95158	0.0509879	0.172561	0.182634
Rv3085/-	570.309	0.161779	0.0830106	1.9489	0.0513071	0.173492	0.161779
Rv0474/-	1391.09	0.137757	0.0707324	1.94759	0.0514644	0.173875	0.137757
Rv3778c/-	3349.02	-0.0842265	0.0432817	-1.94601	0.0516538	0.174365	0.0842265
Rv1310/atpD	26024.1	0.0779006	0.0400523	1.94497	0.0517784	0.174486	0.0779006
Rv1722/-	462.132	0.122865	0.0631618	1.94524	0.0517463	0.174486	0.122865
Rv0834c/PE_PGRS14	635.193	0.159966	0.0822855	1.94404	0.0518909	0.174566	0.159966
Rv2714/-	2721.91	-0.0981558	0.0504896	-1.94408	0.0518857	0.174566	0.0981558
Rv2816c/-	180.335	-0.215839	0.111202	-1.94096	0.0522625	0.175666	0.215839
Rv0608/vapB28	1408.08	-0.137062	0.0706364	-1.94038	0.0523333	0.175754	0.137062
Rv2331/-	327.978	-0.134886	0.0695391	-1.93971	0.0524148	0.175878	0.134886
Rv3770A/-	119.001	0.198275	0.102284	1.93847	0.052566	0.176235	0.198275
Rv1450c/PE_PGRS27	31.947	0.228161	0.117841	1.93617	0.0528464	0.177024	0.228161
Rv2395/-	4004.93	-0.0833059	0.0430707	-1.93417	0.0530925	0.177697	0.0833059
Rv2622/-	206.395	-0.179125	0.0926379	-1.9336	0.0531622	0.177779	0.179125
Rv2639c/-	579.812	0.127981	0.0662299	1.93237	0.053314	0.178136	0.127981
Rv0968/-	358.889	-0.159208	0.0824368	-1.93128	0.053449	0.178435	0.159208
Rv1963c/mce3R	463.355	-0.145873	0.0756226	-1.92896	0.053736	0.179242	0.145873
Rv1653/argJ	522.731	0.172462	0.0895003	1.92695	0.0539863	0.179796	0.172462
Rv2871/vapB43	354.211	-0.150695	0.0782064	-1.92689	0.0539935	0.179796	0.150695
Rv3676/crp	4403.22	-0.0612364	0.031798	-1.9258	0.0541298	0.180097	0.0612364
Rv2658c/-	156.721	0.200451	0.104138	1.92485	0.054248	0.180338	0.200451
Rv1451/ctaB	5889.29	0.0970828	0.0504471	1.92445	0.0542983	0.180353	0.0970828
Rv2172c/-	4307.96	-0.0932409	0.0484673	-1.92379	0.0543807	0.180474	0.0932409
Rv0428c/-	611.075	0.150836	0.0784259	1.92329	0.054444	0.180517	0.150836
Rv2969c/-	5023.86	0.0661205	0.0343848	1.92296	0.0544854	0.180517	0.0661205
Rv3280/accD5	7972.66	0.0661345	0.0344156	1.92164	0.0546507	0.180913	0.0661345
Rv1941/-	571.125	0.12458	0.064856	1.92087	0.0547477	0.181082	0.12458
Rv0099/fadD10	974.082	-0.153566	0.0799754	-1.92016	0.0548372	0.181225	0.153566
Rv1666c/cyp139	412.345	0.124612	0.0649185	1.91951	0.05492	0.181347	0.124612
Rv1438/tpi	4605.23	-0.0766876	0.0400698	-1.91385	0.0556394	0.183568	0.0766876
Rv3502c/-	497.005	0.13364	0.0698626	1.91289	0.0557618	0.183818	0.13364
Rv2472/-	600.825	0.118636	0.0620545	1.91181	0.0559009	0.184122	0.118636
Rv2856/nicT	1851.12	0.0966882	0.0506543	1.90879	0.0562897	0.185248	0.0966882
Rv2756c/hsdM	1425.19	-0.0959882	0.0503877	-1.90499	0.0567811	0.186709	0.0959882
Rv3140/fadE23	13313.3	-0.087302	0.0458958	-1.90218	0.0571479	0.187758	0.087302
Rv0830/-	568.516	-0.161156	0.0847547	-1.90144	0.0572444	0.187762	0.161156
Rv2184c/-	2565.05	0.109363	0.0575084	1.90168	0.0572125	0.187762	0.109363
Rv1063c/-	605.326	-0.179662	0.0945758	-1.89966	0.057478	0.188214	0.179662
Rv1295/thrC	6054.91	0.0783224	0.0412242	1.89992	0.0574442	0.188214	0.0783224
Rv0384c/clpB	1064.84	0.147276	0.0775477	1.89917	0.0575423	0.188268	0.147276
Rv1223/htrA	8523.51	-0.0750878	0.0395673	-1.89772	0.0577324	0.188733	0.0750878
Rv3692/moxR2	1586.85	-0.129355	0.0682621	-1.89498	0.0580952	0.189762	0.129355
Rv1014c/pth	504.888	0.158754	0.0837961	1.89453	0.0581546	0.189798	0.158754
Rv2240c/-	893.087	0.148884	0.0786516	1.89296	0.0583631	0.190321	0.148884
Rv2669/-	107.677	0.193903	0.102592	1.89003	0.0587534	0.191435	0.193903
Rv3534c/hsaF	375.362	0.120002	0.0635054	1.88964	0.0588067	0.19145	0.120002
Rv0500A/-	3796.71	-0.127296	0.0673909	-1.88892	0.0589019	0.191602	0.127296
Rv0717/rpsN1	865.604	-0.101804	0.0539402	-1.88735	0.0591139	0.191816	0.101804
Rv3674c/nth	2339.99	0.0882219	0.0467325	1.8878	0.0590522	0.191816	0.0882219
Rv3805c/aftB	9322.35	-0.0564662	0.0299133	-1.88766	0.0590717	0.191816	0.0564662
Rv2202c/adoK	5972.57	0.0757491	0.0401614	1.88612	0.0592792	0.192193	0.0757491
Rv0250c/-	3428.16	-0.150765	0.0800447	-1.88352	0.0596305	0.192697	0.150765
Rv0743c/-	436.78	0.149038	0.0791019	1.88412	0.0595487	0.192697	0.149038
Rv0994/moeA1	2553.39	-0.112509	0.0597023	-1.8845	0.0594969	0.192697	0.112509
Rv1521/fadD25	9262.33	-0.0938297	0.0498128	-1.88365	0.0596127	0.192697	0.0938297
Rv1371/-	31.1691	-0.22256	0.118191	-1.88306	0.0596926	0.19274	0.22256
Rv1013/pks16	3305.11	-0.0805789	0.0428256	-1.88156	0.059896	0.193238	0.0805789
Rv0607/-	91.1605	0.200199	0.106476	1.88023	0.0600774	0.193665	0.200199
Rv0853c/pdc	798.058	0.121469	0.0646637	1.87847	0.0603166	0.194277	0.121469
Rv2124c/metH	8209.36	-0.0831073	0.0442624	-1.8776	0.0604354	0.1945	0.0831073
Rv3656c/-	106.565	-0.195661	0.104238	-1.87706	0.06051	0.194581	0.195661
Rv1229c/mrp	4070.13	0.0801566	0.0427358	1.87563	0.0607058	0.195051	0.0801566
Rv0225/-	1474.9	-0.146868	0.0784342	-1.8725	0.061137	0.196277	0.146868
Rv1721c/vapB12	141.313	-0.184934	0.0990283	-1.86749	0.0618332	0.198027	0.184934
Rv2758c/vapB21	253.421	0.150338	0.0804975	1.86761	0.061817	0.198027	0.150338
Rv3228/-	705.519	0.136292	0.072958	1.8681	0.0617487	0.198027	0.136292
Rv3490/otsA	8190.04	-0.0749821	0.0402007	-1.86519	0.0621542	0.198894	0.0749821
Rv0247c/-	7536.16	0.14409	0.0773046	1.86392	0.062333	0.199299	0.14409
Rv3395A/-	69.7892	-0.212119	0.113824	-1.86357	0.0623822	0.199299	0.212119
Rv0258c/-	153.921	-0.198849	0.106781	-1.86222	0.0625725	0.199745	0.198849
Rv3539/PPE63	94.7716	-0.194849	0.10467	-1.86155	0.062666	0.199881	0.194849
Rv1929c/-	1822.49	0.156528	0.0841702	1.85966	0.0629339	0.200573	0.156528
Rv1016c/lpqT	2114.13	0.122944	0.0661725	1.85793	0.063179	0.201029	0.122944
Rv2125/-	1795.98	0.0811634	0.0436811	1.85809	0.0631563	0.201029	0.0811634
Rv2136c/-	4196.14	-0.075295	0.0405587	-1.85645	0.0633901	0.201375	0.075295
Rv2739c/-	868.649	0.161665	0.0870797	1.85652	0.063379	0.201375	0.161665
Rv0113/gmhA	1817.71	-0.158653	0.0855559	-1.85438	0.0636851	0.201939	0.158653
Rv1640c/lysX	1549.8	0.09401	0.0507228	1.85341	0.0638243	0.201939	0.09401
Rv2518c/ldtB	1790.4	0.120383	0.064949	1.8535	0.0638112	0.201939	0.120383
Rv2605c/tesB2	2738.59	0.101715	0.0548763	1.85354	0.0638055	0.201939	0.101715
Rv2614c/thrS	4011.95	0.0671306	0.036218	1.85352	0.0638085	0.201939	0.0671306
Rv0139/-	2241.22	-0.0913497	0.0493006	-1.85291	0.0638951	0.202001	0.0913497
Rv0108c/-	2264.88	0.0677658	0.0365883	1.85212	0.0640091	0.202037	0.0677658
Rv2221c/glnE	4182.63	0.0902841	0.0487403	1.85235	0.0639756	0.202037	0.0902841
Rv2439c/proB	979.859	0.112212	0.0606242	1.85095	0.0641763	0.202402	0.112212
Rv1432/-	202.031	-0.152578	0.0825017	-1.8494	0.0644004	0.202946	0.152578
Rv2185c/TB16.3	2002.8	0.128962	0.0697513	1.84888	0.0644756	0.203021	0.128962
Rv1360/-	4395.88	-0.0869042	0.0470273	-1.84795	0.0646091	0.203278	0.0869042
Rv1714/-	409.184	-0.13715	0.0743248	-1.84528	0.0649964	0.204008	0.13715
Rv3011c/gatA	1013.96	0.133752	0.07246	1.84587	0.0649106	0.204008	0.133752
Rv3621c/PPE65	85.6338	-0.205443	0.111331	-1.84533	0.0649894	0.204008	0.205443
Rv1926c/mpt63	767.123	0.121551	0.0658988	1.84451	0.0651095	0.204037	0.121551
Rv2451/-	20.5222	0.188984	0.102441	1.84482	0.0650644	0.204037	0.188984
Rv3562/fadE31	570.5	0.192143	0.104207	1.84386	0.0652032	0.204169	0.192143
Rv2711/ideR	3773.32	-0.0909476	0.0493464	-1.84304	0.0653227	0.20438	0.0909476
Rv3480c/-	1871.22	0.100063	0.0543522	1.84101	0.0656207	0.205149	0.100063
Rv1217c/-	590.109	-0.155982	0.0847692	-1.84008	0.065757	0.205304	0.155982
Rv2373c/dnaJ2	4608.16	0.0776738	0.042215	1.83996	0.0657744	0.205304	0.0776738
Rv0922/-	4403.72	0.120682	0.0656118	1.83934	0.0658652	0.205424	0.120682
Rv0017c/rodA	6015.66	-0.118584	0.0644881	-1.83886	0.0659363	0.205483	0.118584
Rv0456A/mazF1	212.943	-0.160956	0.0875695	-1.83804	0.0660571	0.205534	0.160956
Rv3635/-	808.659	-0.118334	0.0643683	-1.83839	0.066005	0.205534	0.118334
Rv1112/-	279.108	0.154709	0.0842923	1.83539	0.0664478	0.205612	0.154709
Rv1658/argG	1208.57	-0.0997632	0.0543004	-1.83725	0.0661734	0.205612	0.0997632
Rv2338c/moeW	1920.29	-0.17046	0.0928709	-1.83546	0.0664383	0.205612	0.17046
Rv2647/-	217.414	0.161813	0.0880884	1.83694	0.0662188	0.205612	0.161813
Rv2991/-	345.937	0.14758	0.0803826	1.83596	0.066363	0.205612	0.14758
Rv3119/moaE1	1366.81	-0.123121	0.0670312	-1.83677	0.0662443	0.205612	0.123121
Rv3426/PPE58	884.275	-0.157706	0.0859244	-1.8354	0.0664464	0.205612	0.157706
Rv1951c/-	140.857	0.183631	0.100101	1.83445	0.0665869	0.205881	0.183631
Rv2158c/murE	2143.51	0.172148	0.0939001	1.83331	0.0667567	0.206244	0.172148
Rv1793/esxN	3076.92	-0.0858466	0.0468838	-1.83105	0.0670933	0.206797	0.0858466
Rv2572c/aspS	1935.35	0.0951327	0.0519444	1.83143	0.0670361	0.206797	0.0951327
Rv3078/hab	512.355	0.139235	0.0760392	1.83109	0.0670871	0.206797	0.139235
Rv2681/-	2473.89	-0.0895607	0.0489439	-1.82986	0.0672702	0.207179	0.0895607
Rv0697/-	935.225	0.119555	0.0653767	1.82871	0.0674428	0.207268	0.119555
Rv2065/cobH	700.863	0.173779	0.0950322	1.82863	0.0674546	0.207268	0.173779
Rv3786c/-	656.52	-0.114953	0.0628635	-1.82862	0.067457	0.207268	0.114953
Rv0991c/-	950.275	0.149314	0.081674	1.82817	0.0675248	0.207315	0.149314
Rv2685/arsB1	2201.76	-0.0783999	0.0430324	-1.82188	0.0684732	0.209899	0.0783999
Rv3892c/PPE69	211.419	0.16458	0.0903303	1.82198	0.0684576	0.209899	0.16458
Rv2229c/-	922.399	0.11505	0.0631986	1.82045	0.0686906	0.210402	0.11505
Rv0536/galE3	298.086	0.149677	0.082304	1.81859	0.068974	0.210947	0.149677
Rv0886/fprB	733.145	0.141462	0.077787	1.81858	0.0689757	0.210947	0.141462
Rv3855/ethR	615.456	-0.132444	0.0728629	-1.81772	0.0691073	0.211185	0.132444
Rv0446c/-	1645.44	0.105138	0.0578872	1.81626	0.0693309	0.21154	0.105138
Rv3050c/-	9268.51	-0.0769294	0.0423498	-1.81652	0.0692902	0.21154	0.0769294
Rv0750/-	636.165	0.150115	0.0826877	1.81545	0.0694553	0.211755	0.150115
Rv2942/mmpL7	19214.5	-0.0553571	0.0305114	-1.81431	0.0696301	0.212124	0.0553571
Rv2467/pepN	3506.9	0.0627853	0.0346191	1.81361	0.0697385	0.21229	0.0627853
Rv1713/engA	2701.03	-0.126949	0.0700376	-1.81259	0.0698955	0.212439	0.126949
Rv3084/lipR	590.821	0.150531	0.0830363	1.81284	0.0698568	0.212439	0.150531
Rv2157c/murF	1470.1	0.118688	0.0656336	1.80835	0.0705524	0.21427	0.118688
Rv1606/hisI	638.126	-0.101361	0.0561993	-1.80359	0.0712951	0.216026	0.101361
Rv2011c/-	129.005	-0.193257	0.107151	-1.8036	0.0712939	0.216026	0.193257
Rv2139/pyrD	1672.64	0.094605	0.0524355	1.80422	0.0711971	0.216026	0.094605
Rv2490c/PE_PGRS43	46.6264	0.211493	0.11741	1.80131	0.0716535	0.216945	0.211493
Rv0298/-	3077.74	-0.11648	0.0646837	-1.80076	0.0717403	0.217041	0.11648
Rv0930/pstA1	1083.48	-0.104186	0.0578975	-1.79948	0.0719423	0.217151	0.104186
Rv1911c/lppC	1359.6	0.105631	0.0586813	1.80008	0.0718482	0.217151	0.105631
Rv2242/-	2075.95	0.0900831	0.0500576	1.79959	0.0719255	0.217151	0.0900831
Rv2199c/-	4723.12	0.0807663	0.0449054	1.79859	0.0720837	0.217411	0.0807663
Rv0606/-	1279.45	0.0983665	0.0547751	1.79582	0.0725226	0.218567	0.0983665
Rv1848/ureA	260.345	0.15672	0.0873145	1.79489	0.0726708	0.218846	0.15672
Rv1339/-	4917.61	0.0945116	0.0527347	1.79221	0.0730992	0.219632	0.0945116
Rv2290/lppO	2827.82	0.082784	0.0461775	1.79274	0.0730151	0.219632	0.082784
Rv3714c/-	787.429	-0.0929531	0.0518554	-1.79254	0.0730459	0.219632	0.0929531
Rv0015c/pknA	4488.21	-0.0841859	0.0470099	-1.79081	0.0733234	0.219803	0.0841859
Rv1221/sigE	5245.47	-0.132464	0.0739562	-1.79112	0.0732744	0.219803	0.132464
Rv2835c/ugpA	440.762	-0.11877	0.0663032	-1.79131	0.0732432	0.219803	0.11877
Rv0721/rpsE	8678.39	-0.102686	0.0573534	-1.79041	0.0733876	0.219828	0.102686
Rv0165c/mce1R	1024.81	-0.150646	0.0841739	-1.7897	0.0735026	0.219838	0.150646
Rv1895/-	314.7	0.146724	0.081973	1.78991	0.0734681	0.219838	0.146724
Rv0285/PE5	1273.1	-0.121517	0.0679286	-1.78889	0.0736329	0.22006	0.121517
Rv0199/-	764.734	0.0944279	0.0528106	1.78805	0.0737684	0.220298	0.0944279
Rv3740c/-	1423.95	-0.15589	0.0872038	-1.78765	0.0738319	0.22032	0.15589
Rv1301/-	5375.13	0.0914878	0.0512516	1.78507	0.0742495	0.221398	0.0914878
Rv0026/-	1282.43	-0.0870717	0.0488729	-1.7816	0.0748151	0.222916	0.0870717
Rv1844c/gnd1	4009.87	0.0773109	0.0434526	1.7792	0.0752072	0.223746	0.0773109
Rv3417c/groEL1	4987.64	-0.0801046	0.0450195	-1.77933	0.0751856	0.223746	0.0801046
Rv0102/-	4093.65	-0.0554413	0.0311867	-1.77772	0.0754493	0.224296	0.0554413
Rv0513/-	3324.62	-0.0956934	0.0538563	-1.77683	0.0755966	0.224565	0.0956934
Rv1689/tyrS	1873.05	0.0861019	0.0484701	1.77639	0.0756687	0.224609	0.0861019
Rv1888c/-	872.552	0.133918	0.0754976	1.7738	0.0760965	0.225597	0.133918
Rv2040c/-	794.01	-0.105766	0.0596449	-1.77327	0.0761843	0.225597	0.105766
Rv2573/-	97.1662	0.201778	0.113805	1.77302	0.0762257	0.225597	0.201778
Rv3923c/rnpA	9441.13	0.0769442	0.043398	1.77299	0.0762307	0.225597	0.0769442
Rv3742c/-	1424.01	-0.169308	0.0955413	-1.77209	0.0763802	0.22587	0.169308
Rv1741/vapC34	270.671	-0.151295	0.0854645	-1.77027	0.0766827	0.226594	0.151295
Rv1812c/-	1241.44	0.115777	0.0654349	1.76935	0.0768358	0.226876	0.115777
Rv0334/rmlA	936.853	-0.102125	0.0577347	-1.76886	0.0769169	0.226945	0.102125
Rv3278c/-	270.839	-0.160435	0.0907226	-1.76841	0.0769919	0.226996	0.160435
Rv0761c/adhB	4136.81	0.0980343	0.0555038	1.76626	0.0773518	0.227887	0.0980343
Rv1994c/cmtR	169.666	-0.170053	0.0962989	-1.76589	0.0774142	0.2279	0.170053
Rv0802c/-	262.9	0.139521	0.0790655	1.76463	0.0776263	0.228354	0.139521
Rv0757/phoP	1904.84	-0.0837635	0.0475512	-1.76154	0.0781465	0.229712	0.0837635
Rv0391/metZ	2092.09	-0.0826086	0.0469063	-1.76114	0.0782143	0.22974	0.0826086
Rv3913/trxB2	1058.45	0.082657	0.0469835	1.75928	0.0785306	0.230497	0.082657
Rv1406/fmt	506.161	0.128038	0.0728773	1.7569	0.0789355	0.231513	0.128038
Rv0989c/grcC2	398.815	-0.144003	0.0820886	-1.75424	0.0793889	0.232669	0.144003
Rv1774/-	942.959	-0.0999139	0.0569811	-1.75346	0.0795234	0.232741	0.0999139
Rv3086/adhD	1511	0.118708	0.0677011	1.75341	0.0795317	0.232741	0.118708
Rv2206/-	1546.88	0.109569	0.0625625	1.75136	0.0798847	0.233601	0.109569
Rv1776c/-	150.004	-0.173769	0.0993295	-1.74942	0.0802183	0.234402	0.173769
Rv1577c/-	892.531	-0.0978687	0.0559661	-1.74871	0.0803404	0.234411	0.0978687
Rv3334/-	248.351	0.156943	0.0897322	1.74902	0.0802875	0.234411	0.156943
Rv1471/trxB1	534.187	0.105021	0.0601817	1.74507	0.0809734	0.236023	0.105021
Rv2195/qcrA	23942.6	0.086405	0.0495203	1.74484	0.0810129	0.236023	0.086405
Rv3303c/lpdA	1418.94	0.0966078	0.0554139	1.74339	0.0812661	0.236585	0.0966078
Rv2128/-	3134.97	-0.120652	0.0692902	-1.74125	0.0816396	0.237497	0.120652
Rv0982/mprB	7066.03	-0.0792483	0.045533	-1.74046	0.0817788	0.237708	0.0792483
Rv1138c/-	420.946	0.140749	0.0808834	1.74015	0.0818328	0.237708	0.140749
Rv0828c/-	71.34	-0.195743	0.112528	-1.7395	0.0819467	0.237863	0.195743
Rv3776/-	608.996	0.110982	0.0638159	1.7391	0.0820169	0.237891	0.110982
Rv2395A/aprA	7177.96	0.131578	0.0757376	1.73729	0.0823363	0.238642	0.131578
Rv1856c/-	2973.5	-0.110583	0.0636761	-1.73665	0.0824492	0.238793	0.110583
Rv1891/-	1862.5	0.107207	0.0618315	1.73386	0.0829424	0.240045	0.107207
Rv1045/-	539.48	-0.126676	0.0731327	-1.73213	0.0832497	0.240581	0.126676
Rv1626/-	8185.67	0.108837	0.0628259	1.73236	0.0832102	0.240581	0.108837
Rv1132/-	3174.83	0.0916018	0.0529182	1.73101	0.0834508	0.240985	0.0916018
Rv0273c/-	663.41	-0.119784	0.0692705	-1.72922	0.0837701	0.24173	0.119784
Rv1375/-	1325.68	0.0950718	0.055059	1.72672	0.0842173	0.242842	0.0950718
Rv1401/-	995.184	-0.114225	0.0662047	-1.72533	0.0844681	0.243387	0.114225
Rv0046c/ino1	2961.38	-0.0945159	0.0548747	-1.72239	0.0849981	0.244377	0.0945159
Rv0471c/-	823.565	-0.105393	0.0611892	-1.72242	0.0849937	0.244377	0.105393
Rv2529/-	156.323	0.190377	0.110492	1.723	0.0848893	0.244377	0.190377
Rv1534/-	1485.97	-0.0901369	0.052375	-1.72099	0.0852523	0.244685	0.0901369
Rv1633/uvrB	4641.69	0.0696768	0.0404858	1.72102	0.0852475	0.244685	0.0696768
Rv1938/ephB	126.541	0.178371	0.103657	1.72077	0.0852917	0.244685	0.178371
Rv1029/kdpA	422.379	-0.111889	0.0650382	-1.72035	0.0853683	0.244727	0.111889
Rv1430/PE16	320.854	0.140794	0.0819412	1.71823	0.0857539	0.245653	0.140794
Rv3316/sdhC	885.86	-0.118836	0.0692301	-1.71653	0.086065	0.246365	0.118836
Rv0112/gca	2862.87	-0.143161	0.0834437	-1.71565	0.0862254	0.246645	0.143161
Rv1888A/-	74.0793	0.196605	0.114637	1.71503	0.0863406	0.246795	0.196605
Rv3785/-	1468.68	-0.0976975	0.0569799	-1.7146	0.0864191	0.24684	0.0976975
Rv1495/mazF4	184.798	-0.148066	0.0864147	-1.71343	0.0866327	0.247092	0.148066
Rv1701/-	1630.04	-0.0849735	0.0495887	-1.71356	0.0866087	0.247092	0.0849735
Rv0660c/mazE2	885.154	-0.170551	0.09973	-1.71012	0.0872431	0.248039	0.170551
Rv1244/lpqZ	1349.44	0.103207	0.0603374	1.7105	0.0871741	0.248039	0.103207
Rv1838c/vapC13	542.101	-0.131345	0.0768134	-1.70992	0.0872801	0.248039	0.131345
Rv2845c/proS	1703.79	-0.100452	0.0587444	-1.70998	0.0872701	0.248039	0.100452
Rv3264c/manB	4607.36	-0.0629881	0.0368183	-1.71078	0.0871213	0.248039	0.0629881
Rv0299/-	3810.73	-0.0813756	0.0477223	-1.70519	0.0881588	0.250175	0.0813756
Rv3492c/-	1164.45	-0.0981028	0.0575311	-1.70521	0.0881548	0.250175	0.0981028
Rv1282c/oppC	1208.98	-0.0795956	0.0467199	-1.70368	0.0884412	0.250796	0.0795956
Rv1490/-	626.197	-0.140154	0.0823322	-1.7023	0.0886985	0.251344	0.140154
Rv1544/-	3520.72	-0.100615	0.0592024	-1.69951	0.089224	0.252651	0.100615
Rv0588/yrbE2B	1952.5	-0.0787562	0.0463501	-1.69916	0.0892894	0.252655	0.0787562
Rv0990c/-	324.699	0.14399	0.0848083	1.69783	0.0895406	0.253142	0.14399
Rv1811/mgtC	1538.22	-0.104187	0.0613746	-1.69756	0.0895902	0.253142	0.104187
Rv1296/thrB	3504.78	0.0746888	0.0440448	1.69575	0.0899341	0.25375	0.0746888
Rv2607/pdxH	205.378	0.157126	0.0926567	1.69579	0.0899264	0.25375	0.157126
Rv2879c/-	4214.79	0.0720911	0.0425746	1.69329	0.0904005	0.254883	0.0720911
Rv3451/cut3	765.39	-0.113129	0.066826	-1.6929	0.0904754	0.254911	0.113129
Rv1679/fadE16	2143.68	0.0805246	0.047577	1.69251	0.0905488	0.254923	0.0805246
Rv3506/fadD17	222.483	0.137071	0.081002	1.69219	0.0906091	0.254923	0.137071
Rv0456c/echA2	119.43	-0.177447	0.104962	-1.69059	0.0909159	0.254962	0.177447
Rv0635/hadA	3932.01	0.112521	0.0665838	1.68992	0.091044	0.254962	0.112521
Rv1113/vapB32	456.816	-0.10696	0.0632729	-1.69045	0.0909413	0.254962	0.10696
Rv1646/PE17	3056.89	-0.121356	0.0717663	-1.69098	0.0908401	0.254962	0.121356
Rv1752/-	949.551	-0.0918465	0.0543472	-1.69	0.0910287	0.254962	0.0918465
Rv2341/lppQ	44.2195	0.198702	0.117593	1.68975	0.0910765	0.254962	0.198702
Rv3511/PE_PGRS55	291.509	-0.16402	0.0970403	-1.69022	0.0909853	0.254962	0.16402
Rv2022c/-	342.794	0.135867	0.0804283	1.68929	0.0911631	0.25498	0.135867
Rv2302/-	482.562	0.128148	0.0758854	1.6887	0.091277	0.25498	0.128148
Rv2970A/-	626.259	-0.111341	0.0659297	-1.68879	0.09126	0.25498	0.111341
Rv0097/-	272.482	-0.158029	0.0937474	-1.68569	0.0918563	0.255871	0.158029
Rv2137c/-	11870.4	-0.109835	0.065157	-1.68569	0.0918546	0.255871	0.109835
Rv3508/PE_PGRS54	784.544	0.130903	0.0776557	1.68569	0.0918562	0.255871	0.130903
Rv3673c/-	1870.66	0.123797	0.0734281	1.68596	0.0918035	0.255871	0.123797
Rv2257c/-	2173.37	0.0855275	0.0507489	1.68531	0.0919294	0.255894	0.0855275
Rv3142c/-	965.892	-0.138361	0.0821165	-1.68493	0.0920014	0.255913	0.138361
Rv3484/cpsA	4736.14	0.0765731	0.0454831	1.68355	0.092269	0.256476	0.0765731
Rv3657c/-	92.9351	0.183802	0.109246	1.68246	0.09248	0.256882	0.183802
Rv1494/mazE4	816.647	-0.122058	0.0725891	-1.6815	0.0926664	0.257218	0.122058
Rv3457c/rpoA	18879.8	-0.0614949	0.0365906	-1.68062	0.0928364	0.257508	0.0614949
Rv1366A/-	408.157	0.137131	0.0816301	1.67991	0.0929754	0.257531	0.137131
Rv3707c/-	1192.25	0.107626	0.0640606	1.68007	0.0929446	0.257531	0.107626
Rv1767/-	413.756	0.114187	0.0680025	1.67916	0.0931213	0.257753	0.114187
Rv0517/-	1726.82	0.0956488	0.0570834	1.6756	0.0938171	0.259497	0.0956488
Rv0480c/-	792.863	0.114984	0.0686806	1.67418	0.0940955	0.260084	0.114984
Rv3197A/whiB7	115.985	-0.15885	0.0949204	-1.6735	0.0942279	0.260268	0.15885
Rv1935c/echA13	60.3011	0.196653	0.117555	1.67286	0.0943554	0.260437	0.196653
Rv2453c/mobA	1010.76	0.0964859	0.0576893	1.67251	0.0944239	0.260443	0.0964859
Rv0552/-	593.569	-0.142524	0.0852751	-1.67135	0.0946535	0.260894	0.142524
Rv0923c/-	626.861	-0.109413	0.0655022	-1.67038	0.0948448	0.261087	0.109413
Rv1023/eno	2189.67	-0.0773797	0.0463263	-1.67032	0.0948564	0.261087	0.0773797
Rv3784/-	1290.77	-0.1136	0.0680352	-1.66972	0.0949752	0.261232	0.1136
Rv2293c/-	535.61	-0.131369	0.0787131	-1.66896	0.0951245	0.261459	0.131369
Rv0636/hadB	5217.92	0.11103	0.066574	1.66776	0.0953628	0.261749	0.11103
Rv1576c/-	1365.32	-0.0849048	0.0509013	-1.66803	0.0953098	0.261749	0.0849048
Rv1810/-	2815.78	-0.0826141	0.0495572	-1.66705	0.0955053	0.261919	0.0826141
Rv3241c/-	2921.29	-0.081763	0.0490544	-1.66678	0.0955577	0.261919	0.081763
Rv0879c/-	528.444	0.192778	0.11587	1.66374	0.0961637	0.263396	0.192778
Rv2656c/-	33.4131	0.195829	0.117968	1.66001	0.0969125	0.265078	0.195829
Rv3152/nuoH	12020.4	-0.0698756	0.0420895	-1.66017	0.0968803	0.265078	0.0698756
Rv0349/-	670.367	-0.128833	0.0776258	-1.65967	0.0969804	0.26508	0.128833
Rv3545c/cyp125	434.476	0.119428	0.0719937	1.65887	0.0971418	0.265337	0.119428
Rv0405/pks6	8921.63	-0.0982979	0.0593002	-1.65763	0.0973915	0.265729	0.0982979
Rv0666/-	139.31	-0.151533	0.0914415	-1.65716	0.097488	0.265729	0.151533
Rv3014c/ligA	1075.93	0.0972976	0.0587107	1.65724	0.0974712	0.265729	0.0972976
Rv2460c/clpP2	4862.33	-0.0894866	0.0540214	-1.6565	0.0976198	0.265758	0.0894866
Rv2753c/dapA	5498.49	0.115899	0.0699688	1.65644	0.0976337	0.265758	0.115899
Rv0974c/accD2	261.822	0.140519	0.0849195	1.65473	0.097979	0.266514	0.140519
Rv1584c/-	110.815	0.181497	0.110053	1.64918	0.099111	0.268671	0.181497
Rv2043c/pncA	1113.24	-0.0914884	0.0554655	-1.64946	0.0990524	0.268671	0.0914884
Rv2943/-	482.086	-0.14156	0.0858164	-1.64957	0.0990304	0.268671	0.14156
Rv3780/-	2181.23	-0.0682131	0.0413622	-1.64917	0.0991135	0.268671	0.0682131
Rv3818/-	4038.21	0.103675	0.0628184	1.6504	0.0988621	0.268671	0.103675
Rv2231B/vapB16	72.9701	0.185589	0.112565	1.64873	0.0992039	0.268731	0.185589
Rv2253/-	107.618	-0.188819	0.11459	-1.64778	0.0993973	0.269056	0.188819
Rv3763/lpqH	2916.33	0.0721218	0.0437771	1.64748	0.0994603	0.269056	0.0721218
Rv3081/-	403.635	0.126926	0.0771146	1.64594	0.0997752	0.269722	0.126926
Rv1470/trxA	319.438	0.176016	0.106972	1.64543	0.0998805	0.269821	0.176016
Rv2291/sseB	2990.14	0.0616889	0.037521	1.64412	0.100152	0.270184	0.0616889
Rv2702/ppgK	944.473	0.102005	0.0620362	1.64428	0.100119	0.270184	0.102005
Rv3266c/rmlD	2675.96	-0.0814141	0.0495552	-1.6429	0.100404	0.270679	0.0814141
Rv3891c/esxD	314.458	-0.128117	0.0780362	-1.64177	0.100638	0.271123	0.128117
Rv0646c/lipG	2902.29	0.0851827	0.0519914	1.6384	0.101338	0.272822	0.0851827
Rv3283/sseA	6999.94	-0.0585374	0.0357612	-1.6369	0.101652	0.273465	0.0585374
Rv3409c/choD	2846.32	0.0671609	0.041037	1.63659	0.101716	0.273465	0.0671609
Rv1226c/-	404.415	0.156715	0.0957796	1.6362	0.101798	0.273499	0.156715
Rv3394c/-	234.283	0.170514	0.104316	1.6346	0.102133	0.274026	0.170514
Rv3611/-	72.6125	0.184261	0.112724	1.63462	0.102129	0.274026	0.184261
Rv2495c/bkdC	3786.33	-0.107055	0.0655936	-1.6321	0.102658	0.275247	0.107055
Rv3736/-	652.063	-0.0957733	0.058704	-1.63146	0.102793	0.275422	0.0957733
Rv0734/mapA	3454.08	0.0962948	0.0590437	1.63091	0.10291	0.275547	0.0962948
Rv2161c/-	4582.27	0.121314	0.0744688	1.62905	0.103302	0.27618	0.121314
Rv2192c/trpD	1368.01	0.123663	0.075962	1.62796	0.103533	0.27618	0.123663
Rv2280/-	2684.37	0.075694	0.0464883	1.62824	0.103475	0.27618	0.075694
Rv3146/nuoB	4022.71	-0.0818211	0.0502529	-1.62819	0.103486	0.27618	0.0818211
Rv3564/fadE33	242.945	0.174493	0.107196	1.6278	0.103568	0.27618	0.174493
Rv3882c/eccE1	4410.25	-0.0668392	0.0410449	-1.62844	0.103431	0.27618	0.0668392
Rv3273/-	8955.81	0.0555832	0.0341702	1.62666	0.10381	0.276638	0.0555832
Rv2055c/rpsR2	110.235	0.179779	0.110666	1.62452	0.104264	0.277561	0.179779
Rv2933/ppsC	23081.8	0.133738	0.0823323	1.62437	0.104297	0.277561	0.133738
Rv0529/ccsA	2770.4	-0.0871816	0.0536924	-1.62372	0.104435	0.277739	0.0871816
Rv2153c/murG	2046.32	-0.138388	0.0852514	-1.62329	0.104528	0.2778	0.138388
Rv0756c/-	852.35	0.122587	0.0755543	1.6225	0.104696	0.277872	0.122587
Rv3808c/glfT2	7855.46	-0.0613497	0.0378048	-1.6228	0.104632	0.277872	0.0613497
Rv3190c/-	1968.57	-0.100725	0.0621027	-1.62191	0.104823	0.278021	0.100725
Rv0005/gyrB	38493	-0.0761394	0.0469576	-1.62145	0.104921	0.278062	0.0761394
Rv0592/mce2D	458.484	-0.128119	0.0790285	-1.62118	0.10498	0.278062	0.128119
Rv3295/-	3476.95	-0.0921952	0.0569168	-1.61982	0.10527	0.278643	0.0921952
Rv3568c/hsaC	1382.39	0.0851644	0.0525953	1.61924	0.105395	0.278788	0.0851644
Rv1516c/-	539.612	0.124649	0.0770936	1.61685	0.10591	0.279962	0.124649
Rv2687c/-	315.06	-0.116959	0.0723776	-1.61596	0.106104	0.280285	0.116959
Rv1300/hemK	8228.4	0.055133	0.0341494	1.61447	0.106426	0.280949	0.055133
Rv2021c/-	418.82	0.118352	0.0733483	1.61356	0.106624	0.281281	0.118352
Rv2176/pknL	782.691	0.107687	0.06676	1.61304	0.106735	0.281386	0.107687
Rv1050/-	104.291	-0.17618	0.109269	-1.61234	0.106887	0.28141	0.17618
Rv2528c/mrr	61.6108	0.179842	0.11153	1.6125	0.106853	0.28141	0.179842
Rv3474/-	79.8306	-0.180395	0.111939	-1.61154	0.107062	0.281682	0.180395
Rv1607/chaA	2927.87	0.066912	0.0415427	1.61068	0.10725	0.281847	0.066912
Rv2272/-	1162.26	0.112738	0.070003	1.61048	0.107294	0.281847	0.112738
Rv2317/uspB	93.6427	-0.17752	0.110265	-1.60994	0.107411	0.281847	0.17752
Rv3373/echA18	753.059	0.0869268	0.0539928	1.60997	0.107404	0.281847	0.0869268
Rv1366/-	329.668	-0.129712	0.080677	-1.60779	0.10788	0.282889	0.129712
Rv1605/hisF	1294.91	-0.0751643	0.0469261	-1.60176	0.109209	0.286183	0.0751643
Rv1669/-	20.5165	0.171753	0.107261	1.60127	0.109318	0.286278	0.171753
Rv2360c/-	865.827	-0.0912499	0.0570076	-1.60066	0.109452	0.286437	0.0912499
Rv0216/-	447.429	-0.112939	0.0706143	-1.59937	0.109738	0.286995	0.112939
Rv3857c/-	1180.76	-0.0920513	0.0575694	-1.59896	0.109829	0.287043	0.0920513
Rv1582c/-	369.856	-0.135911	0.0850778	-1.5975	0.110155	0.287704	0.135911
Rv1475c/acn	10821.8	-0.0603603	0.0378323	-1.59547	0.110607	0.288502	0.0603603
Rv3049c/-	10604.4	-0.0833509	0.052239	-1.59557	0.110585	0.288502	0.0833509
Rv1906c/-	2381.12	0.073959	0.0463681	1.59504	0.110704	0.288562	0.073959
Rv1725c/-	194.812	0.131384	0.0826049	1.59051	0.11172	0.290752	0.131384
Rv3677c/-	3810.64	0.0665657	0.0418571	1.59031	0.111765	0.290752	0.0665657
Rv3844/-	226.077	-0.140377	0.0882497	-1.59067	0.111683	0.290752	0.140377
Rv2646/-	395.988	0.135998	0.0855858	1.58902	0.112056	0.291316	0.135998
Rv3464/rmlB	5981.37	-0.0819004	0.0515702	-1.58814	0.112256	0.291642	0.0819004
Rv1934c/fadE17	38.1404	0.187081	0.117917	1.58654	0.112616	0.292387	0.187081
Rv1853/ureD	346.504	0.129028	0.081391	1.58528	0.112903	0.292619	0.129028
Rv3284/-	3486.06	-0.0677515	0.0427368	-1.58532	0.112894	0.292619	0.0677515
Rv3418c/groES	2420.97	-0.108685	0.0685641	-1.58516	0.112929	0.292619	0.108685
Rv0458/-	713.625	-0.0933716	0.0589441	-1.58407	0.113178	0.292686	0.0933716
Rv1424c/-	731.999	0.104513	0.0659566	1.58457	0.113064	0.292686	0.104513
Rv1890c/-	187.196	0.153439	0.0968537	1.58423	0.113141	0.292686	0.153439
Rv0725c/-	504.538	0.0975472	0.0616118	1.58326	0.113363	0.292973	0.0975472
Rv0292/eccE3	2785.65	-0.0960532	0.0606958	-1.58253	0.113528	0.293206	0.0960532
Rv0188/-	999.446	-0.106968	0.0677029	-1.57995	0.114117	0.294121	0.106968
Rv1031/kdpC	341.131	-0.120913	0.0765065	-1.58043	0.114009	0.294121	0.120913
Rv2223c/-	2325.11	0.0690694	0.0437238	1.57968	0.114181	0.294121	0.0690694
Rv3168/-	151.552	0.169905	0.107528	1.58011	0.114082	0.294121	0.169905
Rv3442c/rpsI	4022.54	0.0620733	0.0393059	1.57924	0.114282	0.294187	0.0620733
Rv0920c/-	1086.42	0.102506	0.0649838	1.57741	0.1147	0.294879	0.102506
Rv2889c/tsf	4295.75	-0.0615315	0.0390052	-1.57752	0.114676	0.294879	0.0615315
Rv1942c/mazF5	1186.8	0.0923723	0.058583	1.57678	0.114847	0.295064	0.0923723
Rv0573c/pncB2	116.825	0.171138	0.108647	1.57517	0.115217	0.295137	0.171138
Rv1037c/esxI	99.9859	0.170699	0.108352	1.57541	0.115162	0.295137	0.170699
Rv1415/ribA2	4244.83	-0.0580313	0.0368447	-1.57503	0.11525	0.295137	0.0580313
Rv1869c/-	8747.66	-0.0733714	0.0465781	-1.57524	0.115202	0.295137	0.0733714
Rv2634c/PE_PGRS46	104.384	-0.16261	0.103208	-1.57555	0.11513	0.295137	0.16261
Rv3215/entC	918.625	0.0749406	0.0475991	1.57441	0.115392	0.295308	0.0749406
Rv3436c/glmS	2950.28	0.0801418	0.0509307	1.57355	0.115592	0.295628	0.0801418
Rv2047c/-	3086.16	0.0991642	0.0630565	1.57262	0.115806	0.295981	0.0991642
Rv0768/aldA	280.748	0.137602	0.087589	1.571	0.116183	0.296753	0.137602
Rv3042c/serB2	4367.77	0.0614334	0.0391163	1.57053	0.116292	0.296838	0.0614334
Rv0522/gabP	1680.32	-0.0906441	0.0577384	-1.56991	0.116436	0.297014	0.0906441
Rv3082c/virS	88.1697	0.174061	0.110913	1.56934	0.116568	0.297158	0.174061
Rv0335c/PE6	18.8826	0.169086	0.107803	1.56847	0.116771	0.297256	0.169086
Rv0454/-	30.615	0.184778	0.117828	1.56821	0.116833	0.297256	0.184778
Rv1956/higA	423.145	0.122078	0.0778239	1.56865	0.116729	0.297256	0.122078
Rv0373c/-	169.363	-0.17099	0.109255	-1.56506	0.117569	0.298936	0.17099
Rv0435c/-	3569.71	0.0777989	0.0498509	1.56063	0.118611	0.301194	0.0777989
Rv2371/PE_PGRS40	35.532	0.184456	0.11819	1.56067	0.118602	0.301194	0.184456
Rv2552c/aroE	1757.99	-0.10926	0.0701035	-1.55855	0.119104	0.302252	0.10926
Rv1322/-	550.681	0.110911	0.0711936	1.55788	0.119262	0.302459	0.110911
Rv3062/ligB	574.209	0.11091	0.0712638	1.55633	0.11963	0.303197	0.11091
Rv3642c/-	591.727	-0.105433	0.0678565	-1.55377	0.12024	0.304546	0.105433
Rv2002/fabG3	552.664	-0.10128	0.0652395	-1.55243	0.12056	0.305137	0.10128
Rv3329/-	2142.53	0.061781	0.0398037	1.55214	0.120628	0.305137	0.061781
Rv0535/pnp	388.965	0.113391	0.0731149	1.55086	0.120934	0.305715	0.113391
Rv0218/-	287.505	0.122895	0.0792895	1.54995	0.121154	0.306073	0.122895
Rv1498A/-	351.845	0.160607	0.103901	1.54577	0.12216	0.308218	0.160607
Rv3495c/lprN	1934.05	-0.0668093	0.0432155	-1.54596	0.122115	0.308218	0.0668093
Rv0851c/-	310.501	0.122868	0.0796535	1.54254	0.122943	0.309997	0.122868
Rv3590c/PE_PGRS58	293.171	-0.156357	0.101432	-1.54149	0.123197	0.310437	0.156357
Rv2410c/-	1387.9	-0.0952309	0.061848	-1.53976	0.12362	0.311304	0.0952309
Rv2890c/rpsB	3792.57	0.0603131	0.0392046	1.53842	0.123947	0.311927	0.0603131
Rv0501/galE2	6524.38	0.0630223	0.0410276	1.53609	0.124515	0.312161	0.0630223
Rv1140/-	1969.11	0.0811145	0.052789	1.53658	0.124396	0.312161	0.0811145
Rv2132/-	153.13	-0.142756	0.0929049	-1.53658	0.124396	0.312161	0.142756
Rv2226/-	660.903	0.112233	0.0730066	1.5373	0.124219	0.312161	0.112233
Rv2337c/-	1181.86	-0.0825609	0.0537473	-1.53609	0.124515	0.312161	0.0825609
Rv3644c/-	770.204	0.103848	0.0675664	1.53698	0.124299	0.312161	0.103848
Rv0961/-	1774.01	-0.0891502	0.0580627	-1.53541	0.124683	0.312302	0.0891502
Rv3798/-	1059.58	0.114477	0.0745674	1.53522	0.124731	0.312302	0.114477
Rv0821c/phoY2	4961.6	-0.0665012	0.0433371	-1.53451	0.124905	0.31254	0.0665012
Rv3846/sodA	2544.85	0.10542	0.0687194	1.53407	0.125012	0.312611	0.10542
Rv1193/fadD36	2100.07	0.108603	0.0708273	1.53334	0.125191	0.31266	0.108603
Rv2409c/-	758.698	-0.0915664	0.0597111	-1.53349	0.125155	0.31266	0.0915664
Rv0212c/nadR	402.582	-0.100618	0.0657533	-1.53023	0.125959	0.314377	0.100618
Rv2237/-	610.945	-0.101507	0.0663644	-1.52954	0.12613	0.314407	0.101507
Rv2951c/-	7073.84	0.0580206	0.0379297	1.52969	0.126094	0.314407	0.0580206
Rv1854c/ndh	3888.23	-0.0836156	0.0547073	-1.52842	0.126409	0.314727	0.0836156
Rv3235/-	174.085	0.136596	0.0893734	1.52838	0.126419	0.314727	0.136596
Rv3141/fadB4	3092.51	-0.0677844	0.044377	-1.52747	0.126645	0.315091	0.0677844
Rv0198c/zmp1	6082.84	0.0634071	0.0416221	1.5234	0.127658	0.316611	0.0634071
Rv0704/rplB	20946.8	-0.0545688	0.0358175	-1.52352	0.127628	0.316611	0.0545688
Rv0873/fadE10	5283.04	-0.0728383	0.0477964	-1.52393	0.127527	0.316611	0.0728383
Rv1188/-	270.566	0.147229	0.0966404	1.52347	0.127641	0.316611	0.147229
Rv2123/PPE37	25.4345	-0.152988	0.100353	-1.5245	0.127384	0.316611	0.152988
Rv2320c/rocE	417.485	-0.0997585	0.0655041	-1.52293	0.127775	0.316702	0.0997585
Rv1462/-	2028.84	-0.080377	0.0528277	-1.52149	0.128136	0.317197	0.080377
Rv1651c/PE_PGRS30	531.735	0.113104	0.0743228	1.5218	0.12806	0.317197	0.113104
Rv2583c/relA	6872.29	0.0497593	0.0327184	1.52084	0.128301	0.317406	0.0497593
Rv0331/-	294.545	-0.119361	0.0786039	-1.51851	0.128886	0.318552	0.119361
Rv0576/-	1926.5	-0.0692512	0.0456191	-1.51803	0.129007	0.318552	0.0692512
Rv3217c/-	1226.04	0.0882996	0.0581638	1.51812	0.128984	0.318552	0.0882996
Rv2419c/gpgP	1109.81	0.0836573	0.0551314	1.51742	0.129161	0.318733	0.0836573
Rv0609A/-	376.144	-0.111718	0.0736498	-1.51688	0.129298	0.318869	0.111718
Rv3627c/-	2060.32	0.0960211	0.0633607	1.51547	0.129654	0.319548	0.0960211
Rv2553c/-	6479.13	-0.0643472	0.0424912	-1.51437	0.129933	0.320035	0.0643472
Rv2323c/-	242.131	-0.128213	0.0847001	-1.51372	0.130096	0.320236	0.128213
Rv1267c/embR	291.883	0.121947	0.080592	1.51314	0.130243	0.320399	0.121947
Rv0322/udgA	321.875	0.13506	0.0893411	1.51173	0.130602	0.321079	0.13506
Rv2571c/-	1090.38	0.0952861	0.0630479	1.51133	0.130704	0.321131	0.0952861
Rv2171/lppM	910.414	-0.0815677	0.0540083	-1.51028	0.130972	0.321587	0.0815677
Rv1560/vapB11	474.856	-0.130391	0.0863559	-1.50992	0.131063	0.321611	0.130391
Rv2584c/apt	2319.65	0.111125	0.0736398	1.50904	0.131289	0.321765	0.111125
Rv3731/ligC	351.39	-0.117432	0.0778074	-1.50927	0.131231	0.321765	0.117432
Rv1136/-	63.2201	0.176825	0.117217	1.50852	0.131422	0.32189	0.176825
Rv3550/echA20	677.958	0.176442	0.117115	1.50657	0.131921	0.322912	0.176442
Rv1760/-	293.049	0.13951	0.0926883	1.50515	0.132286	0.323443	0.13951
Rv3412/-	5708.67	0.0588448	0.0390974	1.50508	0.132303	0.323443	0.0588448
Rv1920/-	663.396	0.103346	0.0686912	1.5045	0.132452	0.323607	0.103346
Rv0887c/-	51.8695	-0.1775	0.118055	-1.50354	0.132699	0.323809	0.1775
Rv3555c/-	593.798	0.127534	0.0848081	1.50379	0.132635	0.323809	0.127534
Rv1235/lpqY	1168.85	0.0790284	0.0525824	1.50294	0.132854	0.323811	0.0790284
Rv2102/-	1263.63	-0.0813749	0.0541452	-1.5029	0.132864	0.323811	0.0813749
Rv0077c/-	129.758	0.155546	0.103596	1.50146	0.133236	0.324514	0.155546
Rv3186/-	74.3771	-0.172757	0.115236	-1.49917	0.133831	0.325762	0.172757
Rv2769c/PE27	118.876	-0.151334	0.100987	-1.49855	0.133992	0.325953	0.151334
Rv2219/-	3132.36	0.0863375	0.0576348	1.49801	0.13413	0.326088	0.0863375
Rv0913c/-	1482.41	-0.0871395	0.0582252	-1.49659	0.134499	0.326783	0.0871395
Rv2468A/-	1290.03	-0.0892426	0.0596966	-1.49494	0.134931	0.327429	0.0892426
Rv3894c/eccC2	2998	-0.0720681	0.0482055	-1.49502	0.13491	0.327429	0.0720681
Rv0297/PE_PGRS5	1494.25	0.10385	0.0694986	1.49428	0.135102	0.327642	0.10385
Rv0161/-	284.621	0.137784	0.0922739	1.49321	0.135382	0.327788	0.137784
Rv1688/mpg	121.875	0.148859	0.0996971	1.49311	0.135407	0.327788	0.148859
Rv3367/PE_PGRS51	847.554	0.0956622	0.0640698	1.49309	0.135413	0.327788	0.0956622
Rv2650c/-	684.358	-0.10941	0.0732929	-1.49278	0.135496	0.327789	0.10941
Rv1592c/-	2129.53	-0.0835704	0.0560844	-1.49008	0.136202	0.329295	0.0835704
Rv0038/-	1890.13	-0.0727708	0.048892	-1.4884	0.136646	0.330092	0.0727708
Rv0852/fadD16	433.501	0.119398	0.0802298	1.48819	0.1367	0.330092	0.119398
Rv0867c/rpfA	8779.56	0.122946	0.0826835	1.48695	0.137029	0.330683	0.122946
Rv2640c/-	382.806	0.110828	0.0745502	1.48662	0.137116	0.33069	0.110828
Rv0584/-	556.916	-0.0952458	0.0641191	-1.48545	0.137424	0.331232	0.0952458
Rv2441c/rpmA	1754.66	0.0876833	0.0590719	1.48435	0.137716	0.331733	0.0876833
Rv0729/xylB	178.455	-0.152104	0.102672	-1.48146	0.138485	0.33338	0.152104
Rv1623c/cydA	4029.44	0.0929867	0.0627847	1.48104	0.138596	0.333441	0.0929867
Rv3681c/whiB4	1558.36	0.110058	0.0743271	1.48073	0.13868	0.333441	0.110058
Rv0770/-	191.839	0.122206	0.0826115	1.47928	0.139065	0.333959	0.122206
Rv1624c/-	1195.83	0.11629	0.0786066	1.47939	0.139037	0.333959	0.11629
Rv0217c/lipW	385.445	-0.122238	0.0826742	-1.47855	0.13926	0.334224	0.122238
Rv2456c/-	2738.4	-0.0704794	0.0476977	-1.47763	0.139508	0.334411	0.0704794
Rv3559c/-	290.688	0.166944	0.112966	1.47782	0.139455	0.334411	0.166944
Rv0917/betP	1234.66	-0.0907661	0.0614543	-1.47697	0.139684	0.334629	0.0907661
Rv0896/gltA2	14456.7	0.0786596	0.0533781	1.47363	0.140581	0.336018	0.0786596
Rv1314c/-	629.067	-0.100438	0.0681348	-1.4741	0.140454	0.336018	0.100438
Rv2670c/-	342.725	0.126724	0.0859823	1.47384	0.140525	0.336018	0.126724
Rv3589/mutY	1044.42	0.109665	0.0744228	1.47354	0.140605	0.336018	0.109665
Rv1190/-	93.8814	0.163291	0.110882	1.47265	0.140845	0.336245	0.163291
Rv2941/fadD28	25575.9	0.0905361	0.0614823	1.47256	0.140871	0.336245	0.0905361
Rv3803c/fbpD	2816.6	0.0822173	0.0558571	1.47192	0.141042	0.336449	0.0822173
Rv0419/lpqM	5353.38	0.0587497	0.0399426	1.47085	0.141331	0.33653	0.0587497
Rv0918/-	141.937	-0.152063	0.103367	-1.47109	0.141266	0.33653	0.152063
Rv1240/mdh	3080.67	-0.0938613	0.0638371	-1.47033	0.141474	0.33653	0.0938613
Rv1264/-	2767.83	-0.104586	0.0711367	-1.47022	0.141503	0.33653	0.104586
Rv3874/esxB	12313.6	-0.0706367	0.048025	-1.47083	0.141337	0.33653	0.0706367
Rv0619/galTb	92.0814	-0.150659	0.102529	-1.46943	0.141717	0.336631	0.150659
Rv0850/-	118.262	0.16437	0.111855	1.46949	0.141701	0.336631	0.16437
Rv2781c/-	2837.63	0.0842743	0.0573817	1.46866	0.141925	0.336921	0.0842743
Rv0669c/-	1675.42	0.0648382	0.0441793	1.46762	0.142209	0.337392	0.0648382
Rv1092c/coaA	1593.68	0.0926944	0.0632615	1.46526	0.142851	0.338711	0.0926944
Rv1185c/fadD21	16395.6	0.103214	0.0705032	1.46396	0.143205	0.339348	0.103214
Rv1781c/malQ	276.438	0.119722	0.0818785	1.4622	0.143688	0.340286	0.119722
Rv1395/-	314.572	-0.109308	0.0747964	-1.46141	0.143903	0.34035	0.109308
Rv2820c/-	483.697	0.105981	0.0725325	1.46115	0.143974	0.34035	0.105981
Rv3697c/vapC48	835.783	-0.105469	0.0721732	-1.46133	0.143924	0.34035	0.105469
Rv1198/esxL	12895.3	-0.0867532	0.0594465	-1.45935	0.144469	0.341314	0.0867532
Rv2473/-	577.563	0.0917146	0.0629193	1.45766	0.144935	0.342211	0.0917146
Rv1751/-	10285.1	-0.0452425	0.0310561	-1.4568	0.145172	0.342359	0.0452425
Rv1857/modA	4545.19	0.0805596	0.055299	1.4568	0.145172	0.342359	0.0805596
Rv1868/-	584.582	-0.102946	0.0706968	-1.45617	0.145347	0.342565	0.102946
Rv2540c/aroF	2637.53	0.124203	0.0853332	1.4555	0.14553	0.342792	0.124203
Rv1828/-	5534.53	0.0622498	0.0428174	1.45384	0.14599	0.343671	0.0622498
Rv1642/rpmI	2835.54	-0.0818779	0.056435	-1.45084	0.146826	0.345302	0.0818779
Rv3208/-	2577.56	-0.0730668	0.050366	-1.45072	0.146859	0.345302	0.0730668
Rv0759c/-	1188.43	0.0813882	0.0561649	1.44909	0.147312	0.346161	0.0813882
Rv3717/-	2271.72	-0.0604776	0.041756	-1.44836	0.147517	0.346435	0.0604776
Rv3231c/-	595.018	-0.127767	0.0882634	-1.44756	0.14774	0.346752	0.127767
Rv1761c/-	197.146	-0.138698	0.0958608	-1.44687	0.147933	0.346998	0.138698
Rv3300c/-	772.061	0.0997676	0.0689713	1.44651	0.148035	0.347031	0.0997676
Rv0615/-	607.333	0.098377	0.0680468	1.44573	0.148254	0.347338	0.098377
Rv0938/ligD	3586.61	-0.0592295	0.0410108	-1.44424	0.148671	0.347487	0.0592295
Rv1523/-	887.748	-0.0837517	0.0579877	-1.4443	0.148655	0.347487	0.0837517
Rv1718/-	635.373	-0.0935586	0.0647715	-1.44444	0.148615	0.347487	0.0935586
Rv2648/-	79.353	0.160373	0.111034	1.44437	0.148635	0.347487	0.160373
Rv0098/fcoT	219.31	-0.147683	0.10232	-1.44335	0.148923	0.34787	0.147683
Rv0351/grpE	3000.2	0.102192	0.0708402	1.44258	0.14914	0.348148	0.102192
Rv3488/-	394.471	-0.12184	0.0844762	-1.4423	0.149219	0.348148	0.12184
Rv1303/-	11518.2	0.0742717	0.0515236	1.44151	0.149441	0.34846	0.0742717
Rv1352/-	1635.2	0.0801196	0.0556005	1.44099	0.149588	0.348597	0.0801196
Rv0488/-	276.709	-0.126743	0.0880067	-1.44015	0.149825	0.348942	0.126743
Rv0765c/-	265.538	-0.11913	0.0828703	-1.43755	0.150562	0.350451	0.11913
Rv1018c/glmU	3097.88	0.0732446	0.0509635	1.4372	0.150662	0.350477	0.0732446
Rv3075c/-	4634.37	-0.055201	0.0384536	-1.43552	0.151138	0.351226	0.055201
Rv3272/-	2684.67	0.0733557	0.0511034	1.43544	0.151163	0.351226	0.0733557
Rv1541c/lprI	200.503	-0.131316	0.0915104	-1.43498	0.151292	0.351318	0.131316
Rv2366c/-	3643.3	-0.0483239	0.0336875	-1.43447	0.151437	0.351448	0.0483239
Rv3315c/cdd	245.163	0.123005	0.0857886	1.43381	0.151627	0.351681	0.123005
Rv0270/fadD2	5140.53	-0.0572689	0.0400275	-1.43074	0.152506	0.353511	0.0572689
Rv3826/fadD23	3420.43	0.10369	0.0725005	1.43019	0.152661	0.353664	0.10369
Rv0837c/-	67.943	-0.155715	0.108977	-1.42888	0.15304	0.353708	0.155715
Rv0910/-	3252.83	0.0982544	0.068763	1.42888	0.153037	0.353708	0.0982544
Rv1948c/-	175.307	-0.152204	0.106518	-1.42891	0.15303	0.353708	0.152204
Rv3247c/tmk	1544.27	-0.0875035	0.0612331	-1.42902	0.152998	0.353708	0.0875035
Rv3796/-	1237.38	-0.100403	0.0703478	-1.42723	0.153513	0.354593	0.100403
Rv0616A/vapB29	694.326	-0.0825921	0.0579009	-1.42644	0.153742	0.354706	0.0825921
Rv2764c/thyA	4058.44	0.0920288	0.0645058	1.42668	0.153673	0.354706	0.0920288
Rv0634B/rpmG2	2334.87	0.124831	0.0876057	1.42492	0.154181	0.355512	0.124831
Rv2794c/pptT	2520.77	0.0586432	0.0411926	1.42363	0.154552	0.356013	0.0586432
Rv3666c/dppA	632.051	-0.10343	0.0726571	-1.42354	0.15458	0.356013	0.10343
Rv0117/oxyS	423.313	0.121999	0.0858759	1.42064	0.15542	0.357026	0.121999
Rv1107c/xseB	741.377	-0.081611	0.05747	-1.42006	0.155589	0.357026	0.081611
Rv1719/-	188.304	0.132987	0.0935712	1.42124	0.155248	0.357026	0.132987
Rv2897c/-	237.484	-0.120357	0.0847681	-1.41984	0.155655	0.357026	0.120357
Rv2908c/-	645.16	-0.101531	0.0714261	-1.42148	0.155176	0.357026	0.101531
Rv3548c/-	547.872	0.130638	0.0919941	1.42007	0.155587	0.357026	0.130638
Rv3819/-	811.508	0.10449	0.0735408	1.42084	0.155362	0.357026	0.10449
Rv0443/-	2412.14	-0.0740075	0.0523042	-1.41494	0.157085	0.359678	0.0740075
Rv2642/-	173.124	-0.130647	0.0923279	-1.41503	0.15706	0.359678	0.130647
Rv3225c/-	1668.32	-0.0642465	0.0453897	-1.41544	0.156939	0.359678	0.0642465
Rv0672/fadE8	2456.24	-0.0647581	0.0458208	-1.41329	0.157571	0.360465	0.0647581
Rv2618/-	175.702	0.140171	0.0991905	1.41315	0.157612	0.360465	0.140171
Rv1829/-	2910.35	-0.0736545	0.052148	-1.41241	0.157828	0.360751	0.0736545
Rv0832/PE_PGRS12	757.087	0.103062	0.073179	1.40835	0.159027	0.363279	0.103062
Rv2809/-	963.643	-0.110287	0.0783573	-1.4075	0.159281	0.363648	0.110287
Rv0240/vapC24	1096.82	-0.0650789	0.0463035	-1.40549	0.159876	0.36474	0.0650789
Rv0551c/fadD8	720.175	-0.104442	0.0743223	-1.40526	0.159945	0.36474	0.104442
Rv0983/pepD	7217.08	-0.0615839	0.0438458	-1.40456	0.160153	0.365005	0.0615839
Rv0863/-	2305.25	-0.0967772	0.0689239	-1.40412	0.160284	0.365091	0.0967772
Rv0203/-	1017.25	0.0968919	0.0691454	1.40128	0.161131	0.365623	0.0968919
Rv1279/-	2689.84	-0.0512981	0.0366443	-1.39989	0.161546	0.365623	0.0512981
Rv1851/ureF	267.204	0.120218	0.0858626	1.40012	0.161476	0.365623	0.120218
Rv1988/erm(37)	640.323	-0.134254	0.095819	-1.40112	0.161179	0.365623	0.134254
Rv2061c/-	829.926	0.0799908	0.0570142	1.403	0.160618	0.365623	0.0799908
Rv2100/-	169.351	0.138849	0.0991156	1.40088	0.16125	0.365623	0.138849
Rv2135c/-	1324.43	-0.0995592	0.0709914	-1.40241	0.160792	0.365623	0.0995592
Rv2550c/vapB20	100.993	-0.147822	0.105565	-1.40029	0.161427	0.365623	0.147822
Rv2937/drrB	8622.49	0.147558	0.105242	1.40208	0.160893	0.365623	0.147558
Rv3095/-	4414.84	-0.0760181	0.0542973	-1.40003	0.161503	0.365623	0.0760181
Rv3403c/-	2783.02	0.0799095	0.0570943	1.3996	0.161632	0.365623	0.0799095
Rv3571/kshB	484.49	0.09285	0.066281	1.40085	0.161258	0.365623	0.09285
Rv1124/ephC	554.265	-0.128588	0.0919301	-1.39876	0.161886	0.365987	0.128588
Rv1080c/greA	11770.7	-0.0633729	0.0453322	-1.39797	0.162123	0.366057	0.0633729
Rv1991c/mazF6	339.255	-0.105025	0.075111	-1.39827	0.162032	0.366057	0.105025
Rv3769/-	879.011	0.107806	0.0771296	1.39772	0.162196	0.366057	0.107806
Rv1840c/PE_PGRS34	177.755	0.144118	0.103442	1.39322	0.163554	0.368908	0.144118
Rv1928c/-	242.721	0.133695	0.0959823	1.39291	0.163647	0.368908	0.133695
Rv0146/-	2380.84	0.0611652	0.0439409	1.39199	0.163926	0.369326	0.0611652
Rv3112/moaD1	45.9798	0.164409	0.11814	1.39165	0.164029	0.369347	0.164409
Rv1046c/-	3945.74	-0.0991076	0.0712986	-1.39004	0.164518	0.370027	0.0991076
Rv1271c/-	152.747	-0.135543	0.0975106	-1.39003	0.164519	0.370027	0.135543
Rv0975c/fadE13	148.043	0.149066	0.107268	1.38966	0.164632	0.37003	0.149066
Rv2395B/aprB	1259.33	-0.106152	0.0764179	-1.3891	0.164802	0.37003	0.106152
Rv3813c/-	1167.62	0.0779006	0.0560695	1.38936	0.164724	0.37003	0.0779006
Rv2546/vapC18	31.6837	-0.16394	0.118179	-1.38721	0.165376	0.370473	0.16394
Rv2823c/-	1013.32	0.0962009	0.0693146	1.38789	0.165171	0.370473	0.0962009
Rv3234c/tgs3	2194.21	0.0608799	0.0438831	1.38732	0.165344	0.370473	0.0608799
Rv3721c/dnaZX	2512.4	0.0683354	0.0492523	1.38745	0.165303	0.370473	0.0683354
Rv2059/-	301.396	-0.104157	0.0751651	-1.38571	0.165836	0.371292	0.104157
Rv1306/atpF	16559.6	0.0694635	0.0502477	1.38242	0.166842	0.372697	0.0694635
Rv1661/pks7	1627.09	-0.0844164	0.0610425	-1.38291	0.166692	0.372697	0.0844164
Rv2568c/-	582.934	0.0987058	0.071361	1.38319	0.166607	0.372697	0.0987058
Rv3909/-	4880.83	-0.0715884	0.0517782	-1.3826	0.166789	0.372697	0.0715884
Rv1538c/ansA	717.562	-0.0905393	0.0655871	-1.38044	0.16745	0.373841	0.0905393
Rv1019/-	985.843	0.0874055	0.0633497	1.37973	0.16767	0.374121	0.0874055
Rv2324/-	144.606	-0.14482	0.105002	-1.37921	0.167831	0.374267	0.14482
Rv3306c/amiB1	1982.18	-0.0797521	0.0578418	-1.3788	0.167958	0.374338	0.0797521
Rv3847/-	3523.41	-0.0874569	0.0634473	-1.37842	0.168075	0.374387	0.0874569
Rv0055/rpsR1	2505.71	0.0887471	0.0644183	1.37767	0.168305	0.374461	0.0887471
Rv1513/-	2211.58	0.0830064	0.0602706	1.37723	0.168441	0.374461	0.0830064
Rv2304c/-	58.1149	0.156062	0.113275	1.37772	0.16829	0.374461	0.156062
Rv2446c/-	734.24	-0.0972644	0.0706468	-1.37677	0.168584	0.374461	0.0972644
Rv3725/-	5116.37	0.0687684	0.0499417	1.37697	0.16852	0.374461	0.0687684
Rv0621/-	248.966	0.125037	0.0908824	1.37581	0.168881	0.374753	0.125037
Rv1068c/PE_PGRS20	179.308	-0.138719	0.100833	-1.37573	0.168905	0.374753	0.138719
Rv1042c/-	1747.03	-0.0660243	0.0480136	-1.37512	0.169095	0.374963	0.0660243
Rv0344c/lpqJ	144.812	-0.126485	0.0920484	-1.37411	0.169407	0.37523	0.126485
Rv3330/dacB1	1562.24	-0.129738	0.0944128	-1.37415	0.169395	0.37523	0.129738
Rv0749/vapC31	416.204	-0.110326	0.0803071	-1.3738	0.169503	0.375233	0.110326
Rv0839/-	1215.14	-0.0988234	0.0720001	-1.37255	0.169894	0.375886	0.0988234
Rv0430/-	4017.17	-0.0969198	0.0706405	-1.37201	0.170059	0.375927	0.0969198
Rv2549c/vapC20	332.402	-0.106343	0.0775169	-1.37187	0.170103	0.375927	0.106343
Rv3276c/purK	1468.42	-0.0740811	0.0540966	-1.36942	0.170867	0.377404	0.0740811
Rv1969/mce3D	40.8673	0.161761	0.118173	1.36885	0.171047	0.377589	0.161761
Rv0327c/cyp135A1	74.5321	-0.157793	0.11551	-1.36605	0.171924	0.379311	0.157793
Rv0532/PE_PGRS6	260.468	0.138202	0.101267	1.36473	0.172338	0.379894	0.138202
Rv1338/murI	2301.89	0.0676996	0.0496227	1.36429	0.172477	0.379894	0.0676996
Rv2603c/-	3041.78	0.056272	0.0412444	1.36435	0.172456	0.379894	0.056272
Rv0518/-	972.102	-0.0669911	0.0491148	-1.36397	0.172577	0.379902	0.0669911
Rv2938/drrC	9223.01	0.154942	0.113636	1.3635	0.172725	0.380015	0.154942
Rv1986/-	403.08	0.0953678	0.0699623	1.36313	0.172841	0.380057	0.0953678
Rv1641/infC	15363.8	-0.0660189	0.0484611	-1.36231	0.173101	0.380203	0.0660189
Rv2034/-	35.4629	0.161028	0.11819	1.36245	0.173055	0.380203	0.161028
Rv0585c/-	542.43	-0.0975251	0.0716069	-1.36195	0.173214	0.380239	0.0975251
Rv0587/yrbE2A	1938.82	-0.0686552	0.0504374	-1.3612	0.173452	0.380409	0.0686552
Rv0755c/PPE12	1226.39	-0.0923596	0.0678611	-1.36101	0.17351	0.380409	0.0923596
Rv2564/glnQ	1394.09	0.0710883	0.0522406	1.36079	0.173581	0.380409	0.0710883
Rv3633/-	2593.78	0.0532044	0.0391073	1.36047	0.17368	0.380415	0.0532044
Rv0836c/-	33.216	-0.160131	0.117878	-1.35844	0.174323	0.380976	0.160131
Rv1540/-	3467.55	0.0487425	0.0358748	1.35869	0.174246	0.380976	0.0487425
Rv2894c/xerC	1265.09	-0.117162	0.0861946	-1.35928	0.174059	0.380976	0.117162
Rv3089/fadD13	998.27	0.0855471	0.0629509	1.35895	0.174163	0.380976	0.0855471
Rv1635c/-	2037.53	-0.0858108	0.0632988	-1.35565	0.175212	0.382705	0.0858108
Rv3529c/-	262.546	0.136013	0.100422	1.35441	0.175605	0.38335	0.136013
Rv1328/glgP	5398.14	0.0600234	0.0443639	1.35298	0.176063	0.384137	0.0600234
Rv3144c/PPE52	1131.75	-0.111152	0.0822395	-1.35157	0.176514	0.384907	0.111152
Rv0953c/-	89.5602	-0.153535	0.113642	-1.35104	0.176682	0.385062	0.153535
Rv3366/spoU	161.163	-0.127927	0.0947117	-1.3507	0.176793	0.385089	0.127927
Rv1205/-	419.351	0.104827	0.0776487	1.35002	0.177009	0.385134	0.104827
Rv2577/-	182.987	0.125879	0.093231	1.35018	0.176958	0.385134	0.125879
Rv1870c/-	16619.7	-0.0677826	0.0502451	-1.34904	0.177324	0.385606	0.0677826
Rv2200c/ctaC	18910.4	0.0837333	0.0621136	1.34807	0.177636	0.386072	0.0837333
Rv2872/vapC43	503.092	0.0822709	0.0610745	1.34706	0.177961	0.386565	0.0822709
Rv3258c/-	2330.88	-0.117613	0.087397	-1.34573	0.17839	0.38707	0.117613
Rv3299c/atsB	3678.68	0.0571717	0.0424797	1.34586	0.178348	0.38707	0.0571717
Rv1790/PPE27	153.379	-0.14099	0.104801	-1.34531	0.178526	0.38715	0.14099
Rv2604c/snoP	1296.93	0.0673306	0.0501167	1.34348	0.179118	0.388006	0.0673306
Rv3218/-	446.429	0.0941798	0.0700906	1.34369	0.179049	0.388006	0.0941798
Rv2598/-	196.092	0.119324	0.0890597	1.33982	0.180305	0.390364	0.119324
Rv1744c/-	42.2639	0.156619	0.117138	1.33705	0.181206	0.392099	0.156619
Rv3183/-	54.5165	-0.155529	0.116423	-1.3359	0.181583	0.392697	0.155529
Rv1990A/-	90.7822	-0.134514	0.100743	-1.33523	0.181802	0.392956	0.134514
Rv2759c/vapC42	364.986	0.117254	0.0878546	1.33464	0.181994	0.393155	0.117254
Rv0100/-	113.807	-0.13645	0.102333	-1.3334	0.182401	0.393817	0.13645
Rv3222c/-	2284.53	0.0848601	0.0636603	1.33301	0.182527	0.393874	0.0848601
Rv1531/-	692.871	-0.0877907	0.0658796	-1.33259	0.182665	0.393956	0.0877907
Rv2170/-	141.582	0.139998	0.105236	1.33033	0.183411	0.395194	0.139998
Rv2883c/pyrH	4255.66	0.0650774	0.0489216	1.33024	0.18344	0.395194	0.0650774
Rv2831/echA16	444.922	0.119137	0.0895823	1.32991	0.183547	0.395209	0.119137
Rv0423c/thiC	6849.9	-0.0365135	0.0274829	-1.32859	0.183984	0.395932	0.0365135
Rv1133c/metE	30840	0.0835547	0.0629653	1.327	0.18451	0.396805	0.0835547
Rv1916/aceAb	1536.64	0.0863703	0.0650991	1.32675	0.184591	0.396805	0.0863703
Rv3848/-	667.504	0.111682	0.0842137	1.32617	0.184783	0.397001	0.111682
Rv3438/-	659.908	0.104086	0.078599	1.32427	0.185413	0.398138	0.104086
Rv1757c/-	77.2246	-0.155683	0.117647	-1.3233	0.185736	0.398342	0.155683
Rv2478c/-	293.328	-0.114049	0.0861793	-1.32339	0.185707	0.398342	0.114049
Rv2652c/-	104.672	-0.133081	0.100585	-1.32307	0.185812	0.398342	0.133081
Rv2874/dipZ	202.66	0.115396	0.0873677	1.32081	0.186565	0.399739	0.115396
Rv0492c/-	384.269	0.119018	0.090133	1.32047	0.186677	0.399761	0.119018
Rv1749c/-	725.453	0.0761853	0.0577251	1.31979	0.186903	0.39993	0.0761853
Rv2570/-	62.9045	-0.15336	0.116215	-1.31963	0.186959	0.39993	0.15336
Rv0783c/emrB	1893.8	0.0655233	0.0496922	1.31858	0.187308	0.400241	0.0655233
Rv1421/-	2278.7	0.0610396	0.0462895	1.31865	0.187287	0.400241	0.0610396
Rv2680/-	2165.53	-0.0705945	0.0535795	-1.31756	0.187649	0.400753	0.0705945
Rv2612c/pgsA1	960.818	0.0874728	0.0664357	1.31665	0.187955	0.401188	0.0874728
Rv2693c/-	1420.83	0.067935	0.051616	1.31616	0.188119	0.401321	0.067935
Rv3288c/usfY	290.718	0.113486	0.0863243	1.31465	0.188629	0.40219	0.113486
Rv0460/-	781.775	-0.0777027	0.0592247	-1.312	0.189521	0.403873	0.0777027
Rv0180c/-	2030.77	0.0532249	0.0406071	1.31073	0.189949	0.404348	0.0532249
Rv0559c/-	3146.16	-0.113424	0.0865342	-1.31074	0.189946	0.404348	0.113424
Rv1678/-	1865.16	0.082133	0.0626773	1.31041	0.190057	0.404359	0.082133
Rv0609/vapC28	1034.09	-0.0730027	0.0557529	-1.3094	0.1904	0.404651	0.0730027
Rv2829c/vapC22	666.182	-0.107226	0.0818791	-1.30956	0.190345	0.404651	0.107226
Rv0870c/-	2609.01	-0.0889582	0.0679935	-1.30833	0.19076	0.404979	0.0889582
Rv3754/tyrA	708.949	0.0795924	0.0608259	1.30853	0.190695	0.404979	0.0795924
Rv0568/cyp135B1	3647.61	-0.0822115	0.0629657	-1.30566	0.19167	0.405561	0.0822115
Rv2295/-	2402.08	-0.0589022	0.0450918	-1.30627	0.19146	0.405561	0.0589022
Rv2314c/-	1769.34	-0.0892201	0.0683117	-1.30607	0.191528	0.405561	0.0892201
Rv2980/-	194.513	0.129486	0.0990806	1.30688	0.191255	0.405561	0.129486
Rv3097c/lipY	283.386	-0.120329	0.0921492	-1.30581	0.191618	0.405561	0.120329
Rv3520c/-	3225.85	0.0765034	0.0586051	1.3054	0.191755	0.405561	0.0765034
Rv3749c/-	2273.76	0.0956384	0.0732337	1.30593	0.191575	0.405561	0.0956384
Rv1631/coaE	6915.47	-0.0624149	0.0478305	-1.30492	0.19192	0.405692	0.0624149
Rv2609c/-	2634.82	0.0702818	0.0538825	1.30435	0.192113	0.405882	0.0702818
Rv3348/-	223.109	-0.0972714	0.0745926	-1.30404	0.192221	0.405892	0.0972714
Rv3655c/-	96.7449	0.151685	0.116504	1.30197	0.192927	0.407127	0.151685
Rv3741c/-	943.131	-0.113455	0.087158	-1.30172	0.193013	0.407127	0.113455
Rv1611/trpC	11942	0.0512484	0.0393985	1.30077	0.193337	0.407433	0.0512484
Rv2959c/-	3509.06	0.136537	0.104973	1.30069	0.193365	0.407433	0.136537
Rv1458c/-	1695.12	0.0631973	0.0486504	1.29901	0.193941	0.408428	0.0631973
Rv0718/rpsH	9567.26	-0.0586561	0.0452059	-1.29753	0.194448	0.409065	0.0586561
Rv3369/-	319.679	-0.107271	0.0826734	-1.29752	0.194451	0.409065	0.107271
Rv2266/cyp124	702.697	0.0968382	0.0746861	1.2966	0.194768	0.409512	0.0968382
Rv1402/priA	1067	-0.10727	0.0827845	-1.29578	0.195052	0.409719	0.10727
Rv2992c/gltS	4146.16	0.0495445	0.0382373	1.29571	0.195075	0.409719	0.0495445
Rv1341/-	1227.67	-0.0713567	0.055181	-1.29314	0.195963	0.410745	0.0713567
Rv1463/-	1781.75	-0.0662988	0.0512903	-1.29262	0.196143	0.410745	0.0662988
Rv1990c/-	422.114	0.0962563	0.0744349	1.29316	0.195955	0.410745	0.0962563
Rv1991A/mazE6	203.143	-0.128132	0.099136	-1.29248	0.196189	0.410745	0.128132
Rv2048c/pks12	22740.1	0.0725871	0.0561347	1.29309	0.19598	0.410745	0.0725871
Rv2210c/ilvE	2948.94	-0.045712	0.035359	-1.2928	0.196082	0.410745	0.045712
Rv0372c/-	20.2938	-0.147753	0.114427	-1.29123	0.196622	0.411433	0.147753
Rv0515/-	1815.24	-0.0825428	0.0639871	-1.28999	0.197054	0.411897	0.0825428
Rv3001c/ilvC	4765.42	0.0570762	0.0442358	1.29027	0.196956	0.411897	0.0570762
Rv2198c/mmpS3	3107.3	-0.0509423	0.0395016	-1.28963	0.19718	0.411943	0.0509423
Rv3185/-	116.842	-0.141492	0.109912	-1.28732	0.197983	0.413402	0.141492
Rv2626c/hrp1	219.664	0.139968	0.108815	1.2863	0.198338	0.413923	0.139968
Rv2530A/vapB39	1375.39	-0.09559	0.0743715	-1.2853	0.198686	0.41443	0.09559
Rv3439c/-	876.807	-0.0822412	0.0640053	-1.28491	0.198822	0.414494	0.0822412
Rv0140/-	764.242	-0.0878551	0.0684195	-1.28406	0.199119	0.414745	0.0878551
Rv0326/-	166.603	-0.130431	0.101665	-1.28295	0.199509	0.414745	0.130431
Rv0426c/-	739.117	-0.084326	0.0657182	-1.28314	0.199442	0.414745	0.084326
Rv1703c/-	3568.02	0.0494063	0.0385169	1.28271	0.199592	0.414745	0.0494063
Rv2331A/-	486.08	0.0877218	0.0683741	1.28297	0.199503	0.414745	0.0877218
Rv3277/-	4225.92	-0.0457989	0.0357117	-1.28246	0.19968	0.414745	0.0457989
Rv3504/fadE26	160.673	0.124129	0.0967343	1.28319	0.199424	0.414745	0.124129
Rv0028/-	261.864	0.11632	0.090737	1.28195	0.199861	0.414901	0.11632
Rv0545c/pitA	17666.9	-0.0585596	0.0456939	-1.28156	0.199996	0.414963	0.0585596
Rv0788/purQ	2392.68	0.0598599	0.0467276	1.28104	0.20018	0.415126	0.0598599
Rv1020/mfd	3626.56	0.0608834	0.0475486	1.28044	0.200389	0.41534	0.0608834
Rv3517/-	106.76	0.128668	0.100579	1.27928	0.200798	0.415969	0.128668
Rv0624/vapC30	507.108	0.088808	0.069567	1.27658	0.20175	0.417169	0.088808
Rv2770c/PPE44	930.104	0.0658491	0.0515796	1.27665	0.201726	0.417169	0.0658491
Rv3498c/mce4B	1862.68	-0.0519487	0.04068	-1.27701	0.201599	0.417169	0.0519487
Rv3531c/-	219.119	-0.107895	0.0845287	-1.27644	0.201801	0.417169	0.107895
Rv2236c/cobD	104.951	-0.142297	0.111557	-1.27555	0.202114	0.417378	0.142297
Rv3454/-	468.9	-0.0975784	0.0764881	-1.27573	0.20205	0.417378	0.0975784
Rv0425c/ctpH	10935	-0.0572457	0.0449341	-1.27399	0.202667	0.418299	0.0572457
Rv0394c/-	650.891	0.0922175	0.0724288	1.27322	0.202941	0.418426	0.0922175
Rv0665/vapC8	340.07	-0.107485	0.0844069	-1.27342	0.20287	0.418426	0.107485
Rv2799/-	1006.27	0.097069	0.0763168	1.27192	0.203401	0.419077	0.097069
Rv3060c/-	2097.33	0.079887	0.0628177	1.27173	0.203469	0.419077	0.079887
Rv0789c/-	314.112	-0.106548	0.083966	-1.26895	0.20446	0.420897	0.106548
Rv0985c/mscL	216.798	-0.127866	0.100806	-1.26843	0.204643	0.421053	0.127866
Rv0614/-	63.5979	0.146572	0.115593	1.268	0.204797	0.42115	0.146572
Rv0498/-	1516.03	0.0709698	0.0560194	1.26688	0.205198	0.421368	0.0709698
Rv2111c/pup	1432.15	0.0791488	0.0624927	1.26653	0.205324	0.421368	0.0791488
Rv2413c/-	561.512	0.0889575	0.0702213	1.26682	0.20522	0.421368	0.0889575
Rv2859c/-	1092.01	0.100426	0.0792937	1.26651	0.205331	0.421368	0.100426
Rv0074/-	3064.68	-0.0626632	0.0495095	-1.26568	0.205627	0.421535	0.0626632
Rv1099c/glpX	1854.99	0.0725365	0.0573037	1.26583	0.205576	0.421535	0.0725365
Rv3004/cfp6	476.807	0.105684	0.0835307	1.26522	0.205794	0.421658	0.105684
Rv0955/-	3378.41	0.0721279	0.0570465	1.26437	0.206098	0.422061	0.0721279
Rv2999/lppY	353.937	0.0935962	0.0740924	1.26324	0.206504	0.422674	0.0935962
Rv1396c/PE_PGRS25	4232.92	-0.0714532	0.0565835	-1.26279	0.206664	0.422781	0.0714532
Rv1578c/-	172.658	-0.124521	0.0986501	-1.26225	0.206859	0.422915	0.124521
Rv1654/argB	599.744	0.0844374	0.066907	1.26201	0.206945	0.422915	0.0844374
Rv0998/-	1044.72	-0.0584938	0.0463714	-1.26142	0.207157	0.42313	0.0584938
Rv1160/mutT2	244.05	0.105647	0.0838721	1.25962	0.207808	0.424238	0.105647
Rv2045c/lipT	1450.46	0.061685	0.0489856	1.25925	0.20794	0.424289	0.061685
Rv1382/-	233.114	-0.106441	0.0846119	-1.25799	0.208394	0.424994	0.106441
Rv3421c/-	962.609	-0.0872497	0.0694289	-1.25668	0.208871	0.425746	0.0872497
Rv3602c/panC	1285.03	0.0747327	0.0595034	1.25594	0.209138	0.426069	0.0747327
Rv1981c/nrdF1	2643.67	-0.10207	0.0812956	-1.25554	0.209283	0.426144	0.10207
Rv0965c/-	475.224	-0.0857234	0.0683292	-1.25456	0.209637	0.426391	0.0857234
Rv1350/fabG2	405.809	-0.10368	0.082659	-1.25431	0.209729	0.426391	0.10368
Rv3154/nuoJ	4803.18	-0.0695845	0.0554534	-1.25483	0.209541	0.426391	0.0695845
Rv3750c/-	2086.27	0.0840505	0.0670277	1.25397	0.209854	0.426425	0.0840505
Rv1383/carA	494.068	-0.0707479	0.0564858	-1.25249	0.210391	0.427296	0.0707479
Rv1537/dinX	280.224	-0.108595	0.0867918	-1.25122	0.210855	0.427598	0.108595
Rv2960c/-	1297.11	0.139675	0.11163	1.25123	0.21085	0.427598	0.139675
Rv3916c/-	2421.88	0.066298	0.052988	1.25119	0.210866	0.427598	0.066298
Rv1384/carB	2412.42	0.0717118	0.05735	1.25042	0.211145	0.427944	0.0717118
Rv2511/orn	616.619	0.0789257	0.0631906	1.24901	0.211662	0.42877	0.0789257
Rv1464/csd	2055.91	-0.0644891	0.0517074	-1.24719	0.212327	0.429896	0.0644891
Rv3888c/-	2120.06	0.0705621	0.0565937	1.24682	0.212464	0.429952	0.0705621
Rv0237/lpqI	1871.36	0.0928748	0.0745381	1.246	0.212763	0.430012	0.0928748
Rv0888/-	1291.61	-0.0712123	0.0571569	-1.24591	0.212798	0.430012	0.0712123
Rv1176c/-	490.264	0.10242	0.0822094	1.24585	0.212821	0.430012	0.10242
Rv3800c/pks13	30610.5	-0.0549978	0.0441665	-1.24524	0.213044	0.430242	0.0549978
Rv3830c/-	180.673	0.108567	0.0872396	1.24447	0.213328	0.430594	0.108567
Rv3552/-	774.013	0.112856	0.0907492	1.24361	0.213645	0.431013	0.112856
Rv1038c/esxJ	39.5653	0.14502	0.116928	1.24025	0.214883	0.433075	0.14502
Rv2012/-	93.4389	0.14339	0.11563	1.24008	0.214948	0.433075	0.14339
Rv2939/papA5	5700.66	0.137233	0.110703	1.23964	0.215107	0.433075	0.137233
Rv3220c/-	8599.99	-0.0432491	0.034887	-1.23969	0.215089	0.433075	0.0432491
Rv1329c/dinG	1047.49	0.0911135	0.0735267	1.23919	0.215275	0.433192	0.0911135
Rv1116A/-	746.221	0.108074	0.0873292	1.23755	0.215883	0.433307	0.108074
Rv2057c/rpmG1	47.9014	0.143533	0.115947	1.23792	0.215745	0.433307	0.143533
Rv2265/-	132.685	0.123794	0.100028	1.23759	0.215867	0.433307	0.123794
Rv2667/clpC2	74.5596	0.142518	0.115097	1.23824	0.215628	0.433307	0.142518
Rv2976c/ung	856.474	0.0859273	0.0693857	1.2384	0.215567	0.433307	0.0859273
Rv1515c/-	657.612	0.0938781	0.075892	1.237	0.216089	0.433499	0.0938781
Rv3610c/ftsH	8332.09	-0.0407572	0.0330021	-1.23499	0.216835	0.434775	0.0407572
Rv0796/-	138.014	-0.120963	0.0979869	-1.23448	0.217024	0.434931	0.120963
Rv0395/-	23.0304	-0.141674	0.114869	-1.23335	0.217445	0.435448	0.141674
Rv1207/folP2	1191.57	0.057889	0.0469443	1.23314	0.217522	0.435448	0.057889
Rv2899c/fdhD	1578.43	-0.0627801	0.050933	-1.2326	0.217724	0.435448	0.0627801
Rv2912c/-	250.986	-0.0931667	0.0755792	-1.2327	0.217687	0.435448	0.0931667
Rv2678c/hemE	1753.78	-0.074412	0.0604072	-1.23184	0.218009	0.435796	0.074412
Rv2250c/-	45.7706	-0.144765	0.117836	-1.22853	0.219247	0.438049	0.144765
Rv0035/fadD34	537.752	-0.0903414	0.0736087	-1.22732	0.219702	0.438513	0.0903414
Rv3499c/mce4A	2075.84	-0.0668277	0.0544442	-1.22745	0.219652	0.438513	0.0668277
Rv0495c/-	1473.54	-0.0763491	0.0622478	-1.22653	0.219997	0.43888	0.0763491
Rv3794/embA	7616.62	0.0617157	0.0503684	1.22529	0.220467	0.439594	0.0617157
Rv3645/-	6680.41	-0.0493823	0.0403577	-1.22362	0.221097	0.440628	0.0493823
Rv3768/-	311.491	-0.122638	0.100443	-1.22097	0.222096	0.442393	0.122638
Rv0571c/-	603.054	-0.0757025	0.0620813	-1.21941	0.222689	0.443341	0.0757025
Rv1162/narH	6177.58	0.0423281	0.0347447	1.21826	0.223125	0.443341	0.0423281
Rv2533c/nusB	1756.54	0.0900881	0.0738986	1.21908	0.222815	0.443341	0.0900881
Rv3033/-	253.956	0.114109	0.0936222	1.21882	0.222913	0.443341	0.114109
Rv3396c/guaA	4089.55	-0.0530889	0.0435785	-1.21823	0.223135	0.443341	0.0530889
Rv2944/-	256.753	-0.101221	0.08321	-1.21645	0.223812	0.444462	0.101221
Rv2193/ctaE	16484.4	0.101403	0.0833932	1.21596	0.224	0.44461	0.101403
Rv1959c/parE1	558.734	0.0971847	0.0799907	1.21495	0.224385	0.445042	0.0971847
Rv2719c/-	669.632	0.0839429	0.0691002	1.2148	0.224443	0.445042	0.0839429
Rv0340/-	561.452	0.0888436	0.073258	1.21275	0.225225	0.446143	0.0888436
Rv2777c/-	2827.15	0.0624427	0.0514869	1.21279	0.225211	0.446143	0.0624427
Rv1657/argR	174.901	-0.115027	0.0949899	-1.21094	0.225918	0.447291	0.115027
Rv1561/vapC11	917.776	-0.0991163	0.081912	-1.21003	0.226266	0.447528	0.0991163
Rv1878/glnA3	497.221	-0.0717194	0.0592681	-1.21008	0.226246	0.447528	0.0717194
Rv2591/PE_PGRS44	1565.21	0.0773381	0.0639376	1.20959	0.226437	0.447643	0.0773381
Rv1010/ksgA	2791.44	0.0520642	0.0430565	1.20921	0.226584	0.447707	0.0520642
Rv1827/garA	6437.99	0.0414554	0.034296	1.20875	0.226758	0.447826	0.0414554
Rv0181c/-	1219.27	0.0825073	0.068369	1.20679	0.227512	0.44909	0.0825073
Rv1663/pks17	504.519	-0.0848776	0.0703677	-1.2062	0.22774	0.449134	0.0848776
Rv3660c/-	669.627	0.101253	0.0839481	1.20614	0.227762	0.449134	0.101253
Rv1921c/lppF	146.202	0.117914	0.0978336	1.20525	0.228105	0.449585	0.117914
Rv2327/-	1757.05	-0.0969284	0.080455	-1.20475	0.228298	0.449741	0.0969284
[truncated: 2,022 more rows]
