# Supplementary material for: Frequently arising ESX-1-associated phase variants influence Mycobacterium tuberculosis fitness in the presence of host and antibiotic pressures
Source: mBio. 2025 Jan 28;16(3):e03762-24. doi: 10.1128/mbio.03762-24 (PMC11898584; doi:10.1128/mbio.03762-24)
Supplement: Table S2 — RNAseq comparing ∆espR to WT H37Rv. [file mbio.03762-24-s0003.xlsx]

## Sheet: DeSeq_espR_KO
Table S2 RNAseq comparing ∆espR to WT H37Rv
	baseMean	log2FoldChange	lfcSE	stat	pvalue	padj	abs(LFC)
Rv1854c/ndh	5966.39	2.29714	0.063793	36.0093	5.98861e-284	2.35891e-280	2.29714
Rv1817/-	654.185	2.31651	0.0758626	30.5356	8.79111e-205	1.73141e-201	2.31651
Rv3850/-	1834.81	2.28661	0.0762193	30.0004	9.70086e-198	1.27372e-194	2.28661
Rv3616c/espA	4627.75	-1.91118	0.0685439	-27.8826	4.33838e-171	4.27222e-168	1.91118
Rv0320/-	585.081	2.61294	0.0944821	27.6554	2.4047e-168	1.89442e-165	2.61294
Rv3615c/espC	1417.26	-1.7073	0.0757919	-22.5262	2.30075e-112	1.51045e-109	1.7073
Rv1076/lipU	689.65	2.0247	0.0931304	21.7405	8.50234e-105	4.78439e-102	2.0247
Rv3822/-	6471.64	1.3894	0.0640508	21.6922	2.43111e-104	1.19702e-101	1.3894
Rv3614c/espD	2267.2	-1.5704	0.0724709	-21.6693	3.99452e-104	1.74827e-101	1.5704
Rv1075c/-	350.421	2.56681	0.119934	21.4018	1.28628e-101	5.06664e-99	2.56681
Rv3524/-	5418.96	-1.51123	0.0733483	-20.6035	2.55066e-94	9.1337e-92	1.51123
Rv0888/-	479.049	-2.3627	0.116363	-20.3047	1.16874e-91	3.8364e-89	2.3627
Rv3851/-	491.612	2.28906	0.114639	19.9676	1.05299e-88	3.19056e-86	2.28906
Rv1258c/-	724.324	1.98476	0.100799	19.6903	2.61056e-86	7.34499e-84	1.98476
Rv1497/lipL	2780.38	1.32493	0.0679377	19.5022	1.05199e-84	2.76254e-82	1.32493
Rv3487c/lipF	11190.6	0.93501	0.0488692	19.1329	1.3432e-81	3.3068e-79	0.93501
Rv3136/PPE51	9943.34	-1.30428	0.0701293	-18.5982	3.3228e-77	7.69913e-75	1.30428
Rv2187/fadD15	1849.41	1.15075	0.0632186	18.2026	4.91731e-74	1.07607e-71	1.15075
Rv3414c/sigD	3137.61	1.11113	0.0621562	17.8764	1.8002e-71	3.73211e-69	1.11113
Rv1816/-	2004.51	1.02754	0.0590711	17.395	9.00171e-68	1.77289e-65	1.02754
Rv0220/lipC	9017.81	0.647801	0.0379336	17.0772	2.19284e-65	4.11314e-63	0.647801
Rv1796/mycP5	10602.1	0.674255	0.0400461	16.8369	1.30815e-63	2.34219e-61	0.674255
Rv2725c/hflX	3648.82	0.8906	0.0537636	16.5651	1.24537e-61	2.13284e-59	0.8906
Rv3795/embB	6493.61	-0.726754	0.0439608	-16.5319	2.16321e-61	3.55037e-59	0.726754
Rv2416c/eis	592.475	2.00427	0.124727	16.0693	4.18718e-58	6.59732e-56	2.00427
Rv3137/-	1485.21	-1.23655	0.0780567	-15.8417	1.60317e-56	2.4288e-54	1.23655
Rv1257c/-	2626.48	1.09779	0.0700429	15.6731	2.31154e-55	3.37228e-53	1.09779
Rv3612c/-	889.284	-1.47798	0.0945451	-15.6325	4.37095e-55	6.14899e-53	1.47798
Rv2633c/-	314.145	1.69783	0.108642	15.6277	4.71668e-55	6.40656e-53	1.69783
Rv2933/ppsC	28146	0.644909	0.0415496	15.5214	2.48461e-54	3.26229e-52	0.644909
Rv2387/-	1116.59	1.05579	0.0692094	15.255	1.52511e-52	1.93787e-50	1.05579
Rv3135/PPE50	1931.24	-1.4536	0.0963578	-15.0854	2.02079e-51	2.48747e-49	1.4536
Rv0892/-	2255.19	-1.34549	0.090844	-14.811	1.24427e-49	1.48521e-47	1.34549
Rv2934/ppsD	15654.8	0.853286	0.0582036	14.6604	1.15642e-48	1.33974e-46	0.853286
Rv3413c/-	1827.42	1.23384	0.0843588	14.6262	1.91299e-48	2.15293e-46	1.23384
Rv0058/dnaB	10033.8	-0.68621	0.0469278	-14.6227	2.01287e-48	2.20242e-46	0.68621
Rv2178c/aroG	6262.27	0.720174	0.0494345	14.5682	4.47221e-48	4.76109e-46	0.720174
Rv2430c/PPE41	5813.11	-1.1646	0.0813662	-14.3131	1.81256e-46	1.87886e-44	1.1646
Rv2988c/leuC	4909.37	-1.39731	0.0980706	-14.248	4.61109e-46	4.6572e-44	1.39731
Rv2307D/-	262.444	1.90359	0.13431	14.1731	1.34376e-45	1.32327e-43	1.90359
Rv3849/espR	2622.56	-1.0497	0.074277	-14.1323	2.40177e-45	2.30746e-43	1.0497
Rv2665/-	1128.91	1.44256	0.102322	14.0982	3.89504e-45	3.65299e-43	1.44256
Rv2932/ppsB	17540.9	0.597699	0.042577	14.0381	9.11493e-45	8.3497e-43	0.597699
Rv1248c/-	8090.35	0.527257	0.0382351	13.7899	2.93271e-43	2.62545e-41	0.527257
Rv1815/-	4124.02	0.842474	0.0611435	13.7786	3.42678e-43	2.99957e-41	0.842474
Rv2088/pknJ	654.317	1.18879	0.0863343	13.7696	3.88509e-43	3.32682e-41	1.18879
Rv0350/dnaK	8862.11	-0.632856	0.0461226	-13.7212	7.58219e-43	6.35452e-41	0.632856
Rv0046c/ino1	2912.28	0.744022	0.0545689	13.6345	2.49543e-42	2.04781e-40	0.744022
Rv2940c/mas	58847.2	-0.551892	0.0406641	-13.572	5.87184e-42	4.72024e-40	0.551892
Rv0516c/-	2630.05	1.06005	0.0788233	13.4484	3.14492e-41	2.47757e-39	1.06005
Rv1547/dnaE1	9465.02	-0.639866	0.0477476	-13.401	5.96353e-41	4.60595e-39	0.639866
Rv1490/-	475.825	1.19692	0.0913134	13.1078	2.97146e-39	2.25088e-37	1.19692
Rv3794/embA	6306.65	-0.898223	0.0690261	-13.0128	1.0347e-38	7.68994e-37	0.898223
Rv1361c/PPE19	3003.98	1.07949	0.0839898	12.8526	8.31504e-38	6.06536e-36	1.07949
Rv2714/-	2272.57	0.852825	0.066619	12.8015	1.60745e-37	1.15122e-35	0.852825
Rv1131/prpC	2238.78	0.915762	0.0717818	12.7576	2.82841e-37	1.98949e-35	0.915762
Rv0171/mce1C	4060.43	0.707029	0.056068	12.6102	1.8551e-36	1.28197e-34	0.707029
Rv0263c/-	786.088	0.939386	0.0751817	12.4949	7.96286e-36	5.40788e-34	0.939386
Rv0111/-	1172.54	-0.875056	0.0701647	-12.4715	1.06859e-35	7.13418e-34	0.875056
Rv1477/ripA	6688.73	0.615333	0.0495816	12.4105	2.29145e-35	1.50433e-33	0.615333
Rv1795/eccD5	6871.24	0.688899	0.0556108	12.3879	3.04028e-35	1.96322e-33	0.688899
Rv1661/pks7	1373.17	0.973472	0.0789897	12.324	6.72497e-35	4.27253e-33	0.973472
Rv3045/adhC	5156.25	0.581306	0.0473834	12.2682	1.34277e-34	8.39552e-33	0.581306
Rv0491/regX3	1531.28	0.705842	0.0593005	11.9028	1.14429e-32	7.04275e-31	0.705842
Rv1074c/fadA3	3793.28	0.555446	0.0473031	11.7423	7.73833e-32	4.68943e-30	0.555446
Rv0844c/narL	1764.9	0.686546	0.0593824	11.5614	6.46152e-31	3.85635e-29	0.686546
Rv0337c/aspC	4583.85	0.648232	0.0561233	11.5501	7.36974e-31	4.33275e-29	0.648232
Rv3250c/rubB	1792.61	1.07361	0.0932941	11.5078	1.20489e-30	6.9795e-29	1.07361
Rv2346c/esxO	2762.95	0.692122	0.0605548	11.4297	2.97213e-30	1.6967e-28	0.692122
Rv2334/cysK1	5398.11	0.633678	0.055474	11.423	3.21051e-30	1.8066e-28	0.633678
Rv3212/-	7736.13	0.781589	0.0688541	11.3514	7.29984e-30	4.04987e-28	0.781589
Rv3211/rhlE	13613.6	0.710379	0.063856	11.1247	9.51294e-29	5.20437e-27	0.710379
Rv0586/mce2R	1611.72	-0.745985	0.0678763	-10.9904	4.25204e-28	2.29435e-26	0.745985
Rv0276/-	1603.47	0.709279	0.0647496	10.9542	6.34469e-28	3.37726e-26	0.709279
Rv0587/yrbE2A	1654.65	-0.666667	0.0609164	-10.944	7.10194e-28	3.72994e-26	0.666667
Rv0304c/PPE5	577.823	0.899558	0.0826436	10.8848	1.36228e-27	7.06054e-26	0.899558
Rv2989/-	2816.75	-1.0479	0.0966649	-10.8405	2.2125e-27	1.13183e-25	1.0479
Rv0188/-	875.809	0.965895	0.0892624	10.8208	2.74229e-27	1.38486e-25	0.965895
Rv3485c/-	1662.1	0.871117	0.0806257	10.8045	3.27869e-27	1.63478e-25	0.871117
Rv2518c/ldtB	1512.61	-0.84329	0.0784111	-10.7547	5.63056e-27	2.77235e-25	0.84329
Rv2666/-	201.65	1.39101	0.130182	10.6851	1.19489e-26	5.81068e-25	1.39101
Rv0687/-	862.472	-0.844457	0.0791871	-10.6641	1.49887e-26	7.20008e-25	0.844457
Rv1130/prpD	2590.31	0.699086	0.0658937	10.6093	2.69783e-26	1.28033e-24	0.699086
Rv1478/-	2348.81	0.743476	0.0701447	10.5992	3.00625e-26	1.40972e-24	0.743476
Rv2917/-	200.338	-1.49763	0.141336	-10.5962	3.10225e-26	1.43762e-24	1.49763
Rv3249c/-	7126.52	0.928362	0.0877675	10.5775	3.78853e-26	1.73524e-24	0.928362
Rv2431c/PE25	3517.17	-1.39689	0.132567	-10.5372	5.81825e-26	2.63426e-24	1.39689
Rv0588/yrbE2B	1479.01	-0.62777	0.0598853	-10.4829	1.03545e-25	4.63483e-24	0.62777
Rv2497c/bkdA	1992.33	-0.628189	0.0603012	-10.4175	2.06258e-25	9.12866e-24	0.628189
Rv1797/eccE5	5878.35	0.639588	0.0617601	10.356	3.93046e-25	1.72023e-23	0.639588
Rv3613c/-	920.679	-1.21855	0.118102	-10.3178	5.85522e-25	2.53447e-23	1.21855
Rv3429/PPE59	2273.81	1.1641	0.112913	10.3098	6.36604e-25	2.72564e-23	1.1641
Rv2519/PE26	3759.81	-0.501561	0.0486646	-10.3065	6.58668e-25	2.78978e-23	0.501561
Rv1799/lppT	452.428	0.975743	0.0946893	10.3047	6.71136e-25	2.81235e-23	0.975743
Rv0167/yrbE1A	2277.3	0.701013	0.0681176	10.2912	7.71876e-25	3.20044e-23	0.701013
Rv3804c/fbpA	38871.7	-0.567611	0.0551618	-10.2899	7.82367e-25	3.21015e-23	0.567611
Rv2842c/-	2092.01	0.591714	0.0576182	10.2696	9.66368e-25	3.92425e-23	0.591714
Rv2337c/-	763.338	0.783162	0.0763144	10.2623	1.04189e-24	4.18775e-23	0.783162
Rv1283c/oppB	827.224	-0.862721	0.0841961	-10.2466	1.22624e-24	4.87895e-23	0.862721
Rv1662/pks8	856.234	0.960276	0.0937753	10.2402	1.30988e-24	5.1596e-23	0.960276
Rv1297/rho	37896.8	0.37945	0.0371917	10.2026	1.93116e-24	7.53154e-23	0.37945
Rv1798/eccA5	7257.59	0.600785	0.0589128	10.1979	2.02676e-24	7.75087e-23	0.600785
Rv2512c/-	193.623	1.39226	0.136524	10.198	2.02468e-24	7.75087e-23	1.39226
Rv0431/-	2344.55	-0.52141	0.0513736	-10.1494	3.33474e-24	1.26303e-22	0.52141
Rv2276/cyp121	2641.66	-0.630708	0.062878	-10.0307	1.11776e-23	4.19318e-22	0.630708
Rv3251c/rubA	1075.11	1.06363	0.106106	10.0241	1.19387e-23	4.43645e-22	1.06363
Rv3598c/lysS	1763.41	-0.704356	0.0710374	-9.91528	3.57243e-23	1.31512e-21	0.704356
Rv1622c/cydB	805.031	0.778518	0.0787186	9.88989	4.60552e-23	1.67973e-21	0.778518
Rv3248c/sahH	12123.5	0.476929	0.048549	9.82367	8.90406e-23	3.21771e-21	0.476929
Rv0430/-	2495.02	-0.903788	0.0927404	-9.74535	1.93113e-22	6.91521e-21	0.903788
Rv3050c/-	7795.33	0.549209	0.0566495	9.69486	3.17059e-22	1.12513e-20	0.549209
Rv3319/sdhB	985.623	0.645041	0.0666626	9.67621	3.80568e-22	1.33844e-20	0.645041
Rv2347c/esxP	2198.11	0.677479	0.0704954	9.61027	7.23589e-22	2.52232e-20	0.677479
Rv1646/PE17	1754.38	0.693407	0.072289	9.59216	8.62634e-22	2.98063e-20	0.693407
Rv1884c/rpfC	4879.03	0.537469	0.056722	9.47549	2.6551e-21	9.09429e-20	0.537469
Rv1871c/-	18069.3	0.405614	0.0430149	9.42962	4.11582e-21	1.39761e-19	0.405614
Rv0166/fadD5	2710.91	0.562667	0.0597479	9.41736	4.62581e-21	1.55736e-19	0.562667
Rv1620c/cydC	1193.6	0.859071	0.0912672	9.41269	4.83582e-21	1.61426e-19	0.859071
Rv0849/-	467.629	-1.01189	0.107517	-9.41144	4.89375e-21	1.61987e-19	1.01189
Rv2308/-	147.577	1.32701	0.141666	9.36719	7.44882e-21	2.44507e-19	1.32701
Rv3403c/-	1927.94	-0.68881	0.0736975	-9.34645	9.06392e-21	2.95064e-19	0.68881
Rv3051c/nrdE	29406.6	0.740153	0.0792562	9.33874	9.74856e-21	3.14751e-19	0.740153
Rv1282c/oppC	753.459	-0.807607	0.0866372	-9.32172	1.1447e-20	3.66584e-19	0.807607
Rv0386/-	871.955	0.763356	0.0819801	9.31148	1.26058e-20	3.97233e-19	0.763356
Rv0466/-	3794.06	-0.574185	0.0616628	-9.31169	1.25814e-20	3.97233e-19	0.574185
Rv3270/ctpC	7433.88	0.511083	0.0553763	9.22927	2.72477e-20	8.51815e-19	0.511083
Rv0047c/-	1943.51	0.5574	0.0604417	9.22212	2.91286e-20	9.03444e-19	0.5574
Rv2524c/fas	16504	0.60022	0.0653344	9.18689	4.04354e-20	1.24434e-18	0.60022
Rv3821/-	2244.77	0.60647	0.0663328	9.14283	6.08374e-20	1.85766e-18	0.60647
Rv1623c/cydA	2399.17	0.637765	0.0699569	9.11654	7.75637e-20	2.35018e-18	0.637765
Rv3053c/nrdH	8053.65	0.801818	0.0883021	9.0804	1.0818e-19	3.25283e-18	0.801818
Rv2359/zur	386.001	0.934786	0.103121	9.06497	1.24642e-19	3.71943e-18	0.934786
Rv0059/-	1690.36	-0.727625	0.0803085	-9.06038	1.29993e-19	3.84993e-18	0.727625
Rv1322A/-	11258.3	0.566025	0.0628573	9.00492	2.15822e-19	6.3442e-18	0.566025
Rv0222/echA1	1425.94	0.658932	0.0732782	8.9922	2.42327e-19	7.07055e-18	0.658932
Rv0169/mce1A	3618.84	0.663602	0.0739147	8.97794	2.75881e-19	7.9904e-18	0.663602
Rv1479/moxR1	7722.12	0.381026	0.0425249	8.96006	3.24497e-19	9.32989e-18	0.381026
Rv0172/mce1D	4937.19	0.545393	0.0610242	8.93732	3.98712e-19	1.13806e-17	0.545393
Rv1596/nadC	7481.58	0.375551	0.0420387	8.93346	4.12879e-19	1.17002e-17	0.375551
Rv1199c/-	223.423	1.07945	0.121744	8.86652	7.54705e-19	2.12342e-17	1.07945
Rv1483/fabG1	2999.06	-0.448855	0.0506868	-8.85545	8.33435e-19	2.3283e-17	0.448855
Rv0982/mprB	5360.59	0.457133	0.0519066	8.80684	1.28719e-18	3.5706e-17	0.457133
Rv3269/-	1140.61	0.65643	0.0750205	8.75001	2.13325e-18	5.87613e-17	0.65643
Rv3290c/lat	2113.53	0.886251	0.101787	8.70694	3.12177e-18	8.53933e-17	0.886251
Rv3646c/topA	7805	-0.444447	0.0511806	-8.6839	3.82429e-18	1.03889e-16	0.444447
Rv1856c/-	2919.86	0.517704	0.0598605	8.64851	5.21765e-18	1.40769e-16	0.517704
Rv0170/mce1B	2330.78	0.603466	0.0698603	8.63818	5.71169e-18	1.5305e-16	0.603466
Rv2275/-	2806.75	-0.700536	0.0816751	-8.57711	9.72872e-18	2.58929e-16	0.700536
Rv3083/-	714.383	0.87857	0.102478	8.57327	1.00586e-17	2.65911e-16	0.87857
Rv0835/lpqQ	386.218	0.993916	0.116685	8.51795	1.62406e-17	4.26478e-16	0.993916
Rv2307c/-	378.771	0.847086	0.0994593	8.51691	1.63871e-17	4.27475e-16	0.847086
Rv3088/tgs4	341.786	0.973467	0.114436	8.50667	1.78995e-17	4.63857e-16	0.973467
Rv0057/-	2455.42	-0.755738	0.0890764	-8.48415	2.17302e-17	5.59446e-16	0.755738
Rv1621c/cydD	1184.26	0.798116	0.0941359	8.47835	2.2842e-17	5.8425e-16	0.798116
Rv1836c/-	9104.15	0.428362	0.0506183	8.46259	2.61511e-17	6.64576e-16	0.428362
Rv2987c/leuD	2031.36	-1.30339	0.154811	-8.41922	3.78994e-17	9.56959e-16	1.30339
Rv3052c/nrdI	8668.52	0.62412	0.0741958	8.4118	4.03775e-17	1.01304e-15	0.62412
Rv2682c/dxs1	4082.88	0.434169	0.0518492	8.37369	5.58429e-17	1.39218e-15	0.434169
Rv0168/yrbE1B	1375.27	0.617472	0.0738336	8.36303	6.11301e-17	1.51441e-15	0.617472
Rv3723/-	2964.89	-0.449759	0.0539328	-8.33925	7.47659e-17	1.84064e-15	0.449759
Rv1837c/glcB	15059.7	0.36881	0.0442886	8.32741	8.26316e-17	2.02165e-15	0.36881
Rv2572c/aspS	1412.35	-0.590597	0.0710624	-8.31096	9.49289e-17	2.30818e-15	0.590597
Rv0981/mprA	1674.89	0.507498	0.0613118	8.27733	1.25963e-16	3.04398e-15	0.507498
Rv1522c/mmpL12	2602.14	0.527162	0.0638695	8.25373	1.53524e-16	3.68738e-15	0.527162
Rv0589/mce2A	1888.34	-0.660573	0.0803578	-8.2204	2.02828e-16	4.84205e-15	0.660573
Rv1201c/dapD	3221.01	-0.53234	0.0649132	-8.20081	2.3878e-16	5.666e-15	0.53234
Rv2108/PPE36	745.208	0.816222	0.0995524	8.19891	2.42569e-16	5.72144e-15	0.816222
Rv0316/-	1373.73	-0.601119	0.0734808	-8.18063	2.82363e-16	6.62041e-15	0.601119
Rv1281c/oppD	1269.25	-0.595643	0.0728204	-8.17962	2.8474e-16	6.63663e-15	0.595643
Rv2358/smtB	405.449	0.820977	0.10061	8.15999	3.35042e-16	7.76312e-15	0.820977
Rv1294/thrA	5097.19	-0.326794	0.0401352	-8.14232	3.87786e-16	8.93268e-15	0.326794
Rv1279/-	2195.73	-0.441744	0.0545283	-8.10119	5.44243e-16	1.24638e-14	0.441744
Rv3877/eccD1	4010.18	0.346012	0.0428352	8.07774	6.59788e-16	1.50226e-14	0.346012
Rv2335/cysE	2102.43	0.762597	0.094685	8.05404	8.01026e-16	1.81336e-14	0.762597
Rv3343c/PPE54	3092.82	-0.564747	0.0702532	-8.03874	9.07656e-16	2.043e-14	0.564747
Rv1308/atpA	15609.8	0.308854	0.0384955	8.02312	1.03091e-15	2.30724e-14	0.308854
Rv3604c/-	2028.41	0.56907	0.070975	8.0179	1.07571e-15	2.3939e-14	0.56907
Rv3089/fadD13	496.491	0.819813	0.102488	7.99911	1.25327e-15	2.77338e-14	0.819813
Rv0221/-	4600.72	0.49146	0.0618554	7.94531	1.93705e-15	4.2626e-14	0.49146
Rv1096/-	2296.86	-0.479665	0.0605449	-7.92248	2.32828e-15	5.09505e-14	0.479665
Rv1689/tyrS	1388.27	-0.546024	0.0692016	-7.89034	3.01372e-15	6.5586e-14	0.546024
Rv2783c/gpsI	15095.6	0.441388	0.0561372	7.86267	3.76034e-15	8.13846e-14	0.441388
Rv3404c/-	1774.77	-0.826269	0.105677	-7.81878	5.33368e-15	1.14805e-13	0.826269
Rv2945c/lppX	4209.9	-0.535039	0.068446	-7.81695	5.41166e-15	1.15224e-13	0.535039
Rv3230c/-	592.932	-0.890084	0.113864	-7.81706	5.40723e-15	1.15224e-13	0.890084
Rv3318/sdhA	1110.19	0.56393	0.0723484	7.79464	6.45921e-15	1.36789e-13	0.56393
Rv3767c/-	1563.26	-0.577694	0.0744885	-7.75549	8.80058e-15	1.85377e-13	0.577694
Rv1481/-	4449.43	0.417375	0.0538429	7.75172	9.06566e-15	1.89945e-13	0.417375
Rv1252c/lprE	654.752	-0.650191	0.0839808	-7.74214	9.77573e-15	2.03739e-13	0.650191
Rv2841c/nusA	2730	0.49258	0.0637479	7.72699	1.10118e-14	2.28292e-13	0.49258
Rv2962c/-	625.244	-0.69415	0.0899663	-7.71567	1.20349e-14	2.48197e-13	0.69415
Rv1307/atpH	17420.4	0.299263	0.0388048	7.71202	1.23846e-14	2.54077e-13	0.299263
Rv3241c/-	1855.74	0.536661	0.0697511	7.69394	1.42672e-14	2.91184e-13	0.536661
Rv3921c/-	17156.9	-0.496197	0.0645245	-7.69006	1.47068e-14	2.9861e-13	0.496197
Rv1835c/-	2421.31	0.474003	0.0619826	7.64735	2.05157e-14	4.14416e-13	0.474003
Rv0328/-	425.914	0.869122	0.113842	7.63449	2.26709e-14	4.55616e-13	0.869122
Rv3722c/-	5997.37	-0.401853	0.0527339	-7.6204	2.52895e-14	5.05661e-13	0.401853
Rv0264c/-	661.544	0.675714	0.088712	7.61695	2.59746e-14	5.16296e-13	0.675714
Rv1954A/-	316.729	0.941339	0.123594	7.61641	2.60835e-14	5.16296e-13	0.941339
Rv0352/dnaJ1	4105.06	-0.489707	0.0646509	-7.57463	3.60155e-14	7.09325e-13	0.489707
Rv1277/-	1390.53	-0.647716	0.0856943	-7.55845	4.07898e-14	7.99359e-13	0.647716
Rv2307B/-	114.052	1.4819	0.196444	7.54365	4.57009e-14	8.91167e-13	1.4819
Rv0054/ssb	2033.01	-0.535081	0.0710368	-7.53244	4.98005e-14	9.66326e-13	0.535081
Rv2948c/fadD22	21046.9	-0.51756	0.0689152	-7.5101	5.90823e-14	1.14081e-12	0.51756
Rv2496c/bkdB	1851.42	-0.456795	0.0608571	-7.50602	6.09517e-14	1.17116e-12	0.456795
Rv3810/pirG	5277.08	0.658761	0.0877795	7.50472	6.15589e-14	1.17709e-12	0.658761
Rv1880c/cyp140	2571.21	0.403937	0.0539127	7.49242	6.76135e-14	1.28662e-12	0.403937
Rv2737c/recA	9993.08	-0.37321	0.049929	-7.47481	7.73139e-14	1.46413e-12	0.37321
Rv0070c/glyA2	961.791	-0.499549	0.0670828	-7.44676	9.56631e-14	1.80295e-12	0.499549
Rv1251c/-	2143.03	-0.488254	0.0656106	-7.44169	9.94042e-14	1.86454e-12	0.488254
Rv2404c/lepA	1606.57	-0.468793	0.0634421	-7.38931	1.47591e-13	2.75526e-12	0.468793
Rv2432c/-	339.414	-0.940777	0.127369	-7.38626	1.51021e-13	2.806e-12	0.940777
Rv1699/pyrG	6813.7	-0.481627	0.0654102	-7.36317	1.79588e-13	3.32112e-12	0.481627
Rv0490/senX3	3450.96	0.364062	0.0495161	7.35239	1.94692e-13	3.58361e-12	0.364062
Rv0173/lprK	3392.34	0.538668	0.0732869	7.35013	1.98017e-13	3.61105e-12	0.538668
Rv0860/fadB	3642.74	0.401496	0.0546237	7.35023	1.97873e-13	3.61105e-12	0.401496
Rv2258c/-	3553.51	-0.326586	0.0445128	-7.33689	2.1861e-13	3.96822e-12	0.326586
Rv0014c/pknB	4904.75	0.330692	0.0450952	7.3332	2.24726e-13	4.06054e-12	0.330692
Rv2137c/-	6024.14	0.627202	0.085717	7.31712	2.53344e-13	4.55672e-12	0.627202
Rv2356c/PPE40	1965.43	-0.53125	0.0726369	-7.31378	2.59735e-13	4.65045e-12	0.53125
Rv2594c/ruvC	1813.34	-0.521339	0.071332	-7.30863	2.69882e-13	4.81024e-12	0.521339
Rv2450c/rpfE	2194.43	-0.757633	0.103696	-7.30631	2.74575e-13	4.87185e-12	0.757633
Rv0519c/-	1059.65	-0.605125	0.0828733	-7.30181	2.8392e-13	5.01508e-12	0.605125
Rv1057/-	2806.35	-0.59652	0.0817882	-7.29347	3.02071e-13	5.31186e-12	0.59652
Rv2560/-	428.472	0.882678	0.121224	7.2814	3.30383e-13	5.7839e-12	0.882678
Rv3878/espJ	2526.52	0.469245	0.0645958	7.26433	3.74898e-13	6.53417e-12	0.469245
Rv0429c/def	831.239	-0.594531	0.0818516	-7.26353	3.77127e-13	6.54407e-12	0.594531
Rv0847/lpqS	1072.83	-0.653349	0.0900548	-7.25501	4.01625e-13	6.9386e-12	0.653349
Rv0590/mce2B	1150.61	-0.583079	0.0803778	-7.25422	4.03978e-13	6.94877e-12	0.583079
Rv0262c/aac	447.539	0.724568	0.100204	7.23095	4.79618e-13	8.21398e-12	0.724568
Rv1614/lgt	12712.3	-0.285913	0.0396901	-7.20364	5.86279e-13	9.9972e-12	0.285913
Rv0308/-	1409.89	-0.59931	0.0835115	-7.17638	7.15806e-13	1.21533e-11	0.59931
Rv3772/hisC2	578.962	-0.69332	0.0966433	-7.17401	7.28305e-13	1.23124e-11	0.69332
Rv0887c/-	63.9738	1.56718	0.218946	7.15783	8.19626e-13	1.3797e-11	1.56718
Rv1663/pks17	377.633	0.687863	0.0962235	7.1486	8.76698e-13	1.46949e-11	0.687863
Rv0845/-	768.536	0.672575	0.0942903	7.13303	9.81836e-13	1.63875e-11	0.672575
Rv1396c/PE_PGRS25	3578.62	0.440407	0.0617917	7.12728	1.02374e-12	1.70148e-11	0.440407
Rv2632c/-	264.981	0.950304	0.133787	7.10313	1.21966e-12	2.01859e-11	0.950304
Rv2101/helZ	5090.75	-0.436086	0.0615203	-7.0885	1.35574e-12	2.23441e-11	0.436086
Rv2348c/-	529.661	0.744233	0.105374	7.06278	1.63209e-12	2.67867e-11	0.744233
Rv1819c/bacA	1073.39	-0.607652	0.0863327	-7.03849	1.9433e-12	3.1762e-11	0.607652
Rv1306/atpF	9979.96	0.333112	0.0473929	7.02874	2.08405e-12	3.39218e-11	0.333112
Rv0351/grpE	2575.58	-0.595098	0.0848102	-7.01682	2.26975e-12	3.67924e-11	0.595098
Rv1664/pks9	1087.62	0.52977	0.0755079	7.01608	2.28175e-12	3.68354e-11	0.52977
Rv3668c/-	429.307	0.766346	0.109439	7.00249	2.5146e-12	4.04286e-11	0.766346
Rv2210c/ilvE	2241.64	0.398651	0.0569638	6.99832	2.59047e-12	4.14792e-11	0.398651
Rv1222/rseA	2585.6	0.420018	0.0600568	6.99369	2.67756e-12	4.27e-11	0.420018
Rv3923c/rnpA	5896.72	-0.46559	0.06668	-6.98245	2.90084e-12	4.60743e-11	0.46559
Rv1043c/-	2178.55	-0.538697	0.0771574	-6.9818	2.91425e-12	4.61013e-11	0.538697
Rv0364/-	2082.8	-0.423231	0.0607267	-6.96943	3.1822e-12	5.01387e-11	0.423231
Rv0701/rplC	14837.7	-0.29727	0.0427353	-6.95608	3.49862e-12	5.49046e-11	0.29727
Rv2946c/pks1	16241.8	-0.508599	0.073128	-6.95492	3.52772e-12	5.51416e-11	0.508599
Rv0473/-	1136.6	0.526925	0.0759391	6.93879	3.95464e-12	6.15705e-11	0.526925
Rv3515c/fadD19	199.798	0.925338	0.133776	6.91706	4.61102e-12	7.15072e-11	0.925338
Rv0266c/oplA	1193.35	-0.606892	0.0880472	-6.89281	5.47024e-12	8.44991e-11	0.606892
Rv0223c/-	575.616	-0.659716	0.0959069	-6.87871	6.03951e-12	9.29283e-11	0.659716
Rv0890c/-	2398.53	-0.432696	0.0630851	-6.85893	6.938e-12	1.05926e-10	0.432696
Rv3803c/fbpD	2304.15	-0.389008	0.056715	-6.85899	6.93481e-12	1.05926e-10	0.389008
Rv0972c/fadE12	250.021	0.876637	0.128177	6.83928	7.95928e-12	1.21049e-10	0.876637
Rv1599/hisD	2221.78	0.523052	0.0769196	6.79999	1.04625e-11	1.58507e-10	0.523052
Rv0848/cysK2	503.755	-0.735929	0.108309	-6.79473	1.08516e-11	1.63772e-10	0.735929
Rv0192/-	3172.48	-0.359993	0.0530297	-6.78851	1.13297e-11	1.70335e-10	0.359993
Rv0227c/-	3294.18	-0.453463	0.0668684	-6.78143	1.18992e-11	1.78216e-10	0.453463
Rv1065/-	2311.09	-0.591803	0.087406	-6.77074	1.28124e-11	1.91167e-10	0.591803
Rv2574/-	486.388	0.64961	0.0960002	6.76676	1.31695e-11	1.95753e-10	0.64961
Rv2865/relF	245.684	0.92349	0.136523	6.76434	1.33918e-11	1.9831e-10	0.92349
Rv2391/sirA	15073.8	0.34755	0.0514017	6.76145	1.36622e-11	2.01556e-10	0.34755
Rv1855c/-	1638.15	0.408162	0.0603919	6.75855	1.39382e-11	2.0486e-10	0.408162
Rv2124c/metH	6389.29	0.287718	0.042626	6.74982	1.48028e-11	2.16759e-10	0.287718
Rv1753c/PPE24	453.052	0.641315	0.0950984	6.74369	1.5441e-11	2.25267e-10	0.641315
Rv1566c/-	3314.12	0.509633	0.0755802	6.74294	1.5521e-11	2.25599e-10	0.509633
Rv2953/-	5231.81	-0.440042	0.0653841	-6.7301	1.69542e-11	2.45524e-10	0.440042
Rv0663/atsD	3339.09	-0.347148	0.051628	-6.72402	1.76783e-11	2.55072e-10	0.347148
Rv3520c/-	2726.22	-0.441989	0.0658489	-6.71217	1.91749e-11	2.75656e-10	0.441989
Rv3161c/-	1298.39	0.459702	0.0685802	6.70313	2.03998e-11	2.92199e-10	0.459702
Rv2715/-	5484.15	0.388123	0.0581092	6.6792	2.40251e-11	3.4288e-10	0.388123
Rv1168c/PPE17	1088.13	-0.607212	0.0909255	-6.67813	2.42016e-11	3.44152e-10	0.607212
Rv0056/rplI	2874.8	-0.518998	0.0778223	-6.66901	2.57538e-11	3.64908e-10	0.518998
Rv1746/pknF	1116.17	-0.495459	0.0743892	-6.66035	2.73169e-11	3.85668e-10	0.495459
Rv1883c/-	5165.26	0.517005	0.077655	6.65772	2.78113e-11	3.91246e-10	0.517005
Rv3480c/-	1256.81	-0.413277	0.0622632	-6.63758	3.18871e-11	4.46987e-10	0.413277
Rv0983/pepD	6192.97	0.358641	0.0540528	6.63501	3.24478e-11	4.53234e-10	0.358641
Rv3600c/-	1802.97	-0.384783	0.0583019	-6.59985	4.11587e-11	5.72877e-10	0.384783
Rv3210c/-	729.368	0.553486	0.0842975	6.56586	5.17336e-11	7.17531e-10	0.553486
Rv2477c/-	6312.43	-0.286065	0.0435751	-6.56487	5.20781e-11	7.19773e-10	0.286065
Rv0489/gpm1	1832.16	0.412317	0.062959	6.54897	5.79338e-11	7.97906e-10	0.412317
Rv1872c/lldD2	66657.2	0.22075	0.0338121	6.52874	6.63246e-11	9.10288e-10	0.22075
Rv3699/-	1282.71	0.407915	0.0625739	6.51892	7.08136e-11	9.68523e-10	0.407915
Rv1754c/-	625.282	0.64514	0.0993073	6.4964	8.22663e-11	1.12127e-09	0.64514
Rv1295/thrC	4684.92	-0.32693	0.0505322	-6.46973	9.81811e-11	1.33357e-09	0.32693
Rv0072/-	4865.97	-0.446306	0.0691852	-6.45089	1.11197e-10	1.50518e-09	0.446306
Rv0921/-	369.919	-0.661713	0.102653	-6.44613	1.1474e-10	1.54782e-09	0.661713
Rv0081/-	449.402	-0.706155	0.110143	-6.41125	1.44333e-10	1.94036e-09	0.706155
Rv0016c/pbpA	5214.42	0.311551	0.0486053	6.40981	1.45704e-10	1.95214e-09	0.311551
Rv0554/bpoC	1107.67	-0.501358	0.0783841	-6.39617	1.59319e-10	2.12013e-09	0.501358
Rv0952/sucD	5055.9	-0.282967	0.0442398	-6.3962	1.59294e-10	2.12013e-09	0.282967
Rv2565/-	1906.82	-0.38627	0.0604003	-6.39516	1.60375e-10	2.12699e-09	0.38627
Rv1009/rpfB	3787.86	-0.358916	0.0562552	-6.38015	1.76914e-10	2.33847e-09	0.358916
Rv3457c/rpoA	14200.1	-0.335205	0.052579	-6.37527	1.82638e-10	2.40606e-09	0.335205
Rv0069c/sdaA	1212.11	-0.503809	0.0790775	-6.37108	1.87704e-10	2.46456e-09	0.503809
Rv3562/fadE31	427.383	0.649915	0.102152	6.36224	1.98836e-10	2.60204e-09	0.649915
Rv2890c/rpsB	2706.34	-0.377576	0.0594248	-6.35384	2.10003e-10	2.73908e-09	0.377576
Rv1660/pks10	704.002	0.569411	0.0896332	6.35268	2.11594e-10	2.75072e-09	0.569411
Rv3424c/-	333.385	0.84041	0.132482	6.34359	2.24474e-10	2.90856e-09	0.84041
Rv0053/rpsF	1526.59	-0.616172	0.0972432	-6.3364	2.35189e-10	3.0374e-09	0.616172
Rv3876/espI	4292.98	0.334688	0.0529199	6.32442	2.54192e-10	3.2721e-09	0.334688
Rv0020c/fhaA	14847.9	0.2522	0.0400964	6.28985	3.17774e-10	4.07724e-09	0.2522
Rv1221/sigE	4708.76	0.451394	0.0719279	6.27564	3.48192e-10	4.45301e-09	0.451394
Rv0922/-	4195.22	-0.50657	0.0808795	-6.26327	3.76991e-10	4.80572e-09	0.50657
Rv2302/-	375.95	0.697223	0.111523	6.25184	4.0564e-10	5.15425e-09	0.697223
Rv0207c/-	2923.25	0.280921	0.0449484	6.24987	4.10787e-10	5.20287e-09	0.280921
Rv0951/sucC	5319.92	-0.386435	0.0618477	-6.24817	4.15295e-10	5.2431e-09	0.386435
Rv0788/purQ	1724.83	-0.42214	0.0676863	-6.23671	4.46864e-10	5.62363e-09	0.42214
Rv3922c/-	5081.65	-0.49552	0.0795849	-6.2263	4.77567e-10	5.99088e-09	0.49552
Rv0480c/-	789.711	0.561557	0.0902723	6.2207	4.94954e-10	6.18928e-09	0.561557
Rv0341/iniB	452.748	0.814964	0.131169	6.21306	5.19627e-10	6.45681e-09	0.814964
Rv0654/-	833.496	-0.547345	0.088093	-6.21327	5.18939e-10	6.45681e-09	0.547345
Rv0931c/pknD	17694.7	0.256825	0.0415184	6.18582	6.17821e-10	7.65283e-09	0.256825
Rv2907c/rimM	708.219	-0.552306	0.0893826	-6.17912	6.44608e-10	7.9596e-09	0.552306
Rv3252c/alkB	8507.38	0.845702	0.136977	6.17406	6.65593e-10	8.19303e-09	0.845702
Rv0185/-	913.987	-0.450614	0.0731878	-6.15696	7.41557e-10	9.09167e-09	0.450614
Rv3087/-	403.483	0.756245	0.122835	6.1566	7.43213e-10	9.09167e-09	0.756245
Rv3790/dprE1	906.185	-0.539286	0.0876212	-6.15475	7.51977e-10	9.1704e-09	0.539286
Rv1617/pykA	3080.21	-0.350014	0.0571211	-6.12758	8.92273e-10	1.08477e-08	0.350014
Rv0179c/lprO	4226.93	0.387758	0.0634492	6.11131	9.88162e-10	1.19765e-08	0.387758
Rv2403c/lppR	1314.44	-0.481247	0.0788035	-6.10692	1.01571e-09	1.22727e-08	0.481247
Rv0823c/-	16642.2	-0.507396	0.0830936	-6.10631	1.01959e-09	1.22818e-08	0.507396
Rv1280c/oppA	2721.56	-0.37359	0.0612404	-6.10038	1.05814e-09	1.27074e-08	0.37359
Rv0418/lpqL	2838.03	-0.416251	0.0682723	-6.09692	1.08132e-09	1.29462e-08	0.416251
Rv2136c/-	2754.33	0.428904	0.0704808	6.0854	1.16202e-09	1.38704e-08	0.428904
Rv3086/adhD	697.14	0.589436	0.0969154	6.08197	1.18718e-09	1.41279e-08	0.589436
Rv0226c/-	1361.35	-0.519675	0.085926	-6.04794	1.46713e-09	1.74067e-08	0.519675
Rv3601c/panD	1011.88	-0.491073	0.0818023	-6.00317	1.93507e-09	2.28896e-08	0.491073
Rv3247c/tmk	1368.42	0.497368	0.0830423	5.98933	2.10706e-09	2.48494e-08	0.497368
Rv0831c/-	6498.09	0.445989	0.074532	5.98386	2.17915e-09	2.56229e-08	0.445989
Rv1605/hisF	1099.51	0.511106	0.0854796	5.97928	2.24126e-09	2.62748e-08	0.511106
Rv3084/lipR	260.47	0.755034	0.126737	5.95748	2.56156e-09	2.99407e-08	0.755034
Rv3138/pflA	1125.9	-0.547365	0.0921201	-5.94187	2.81791e-09	3.28395e-08	0.547365
Rv3516/echA19	279.63	0.756143	0.127383	5.93599	2.92079e-09	3.39381e-08	0.756143
Rv0305c/PPE6	247.748	0.904573	0.152494	5.93185	2.99538e-09	3.47024e-08	0.904573
Rv0700/rpsJ	9341.21	-0.344062	0.0581086	-5.921	3.19982e-09	3.69621e-08	0.344062
Rv0461/-	980.314	-0.545903	0.0923351	-5.9122	3.37576e-09	3.88805e-08	0.545903
Rv3518c/cyp142	1281.01	-0.429905	0.0728719	-5.89946	3.64684e-09	4.18802e-08	0.429905
Rv1612/trpB	9244.45	-0.272349	0.0461951	-5.89562	3.73271e-09	4.27417e-08	0.272349
Rv2931/ppsA	38777.2	0.258375	0.0440268	5.86858	4.39548e-09	5.0185e-08	0.258375
Rv2145c/wag31	4834.71	0.335185	0.0571238	5.8677	4.41876e-09	5.03049e-08	0.335185
Rv0302/-	1153.96	-0.431346	0.0737007	-5.85267	4.83748e-09	5.4913e-08	0.431346
Rv2744c/35kd_ag	3303.68	-0.367106	0.0628128	-5.84444	5.08272e-09	5.75312e-08	0.367106
Rv0920c/-	734.938	-0.599108	0.102554	-5.84186	5.16218e-09	5.82631e-08	0.599108
Rv3924c/rpmH	2130.63	-0.432698	0.0741485	-5.83556	5.36112e-09	6.03355e-08	0.432698
Rv2307A/-	35.4326	1.25165	0.21501	5.82136	5.83697e-09	6.55038e-08	1.25165
Rv1747/-	7660.12	-0.232707	0.0400287	-5.8135	6.11784e-09	6.84607e-08	0.232707
Rv3734c/tgs2	1098.2	0.488498	0.0840597	5.81132	6.1981e-09	6.91624e-08	0.488498
Rv1604/impA	1692.47	0.415678	0.0715425	5.81022	6.23892e-09	6.94212e-08	0.415678
Rv3674c/nth	1631.67	-0.479287	0.0826491	-5.79906	6.6688e-09	7.39955e-08	0.479287
Rv3633/-	1785.85	0.338045	0.0583027	5.79809	6.70728e-09	7.42134e-08	0.338045
Rv3002c/ilvN	1444.72	-0.438139	0.0755907	-5.79621	6.78321e-09	7.48433e-08	0.438139
Rv2694c/-	1318.3	-0.622681	0.107627	-5.78553	7.22855e-09	7.95342e-08	0.622681
Rv2724c/fadE20	1261.31	0.572696	0.0991747	5.77462	7.71264e-09	8.46242e-08	0.572696
Rv0102/-	2993.43	-0.307078	0.053188	-5.77344	7.76685e-09	8.49822e-08	0.307078
Rv2840c/-	4628.28	0.40953	0.0709425	5.7727	7.80103e-09	8.51199e-08	0.40953
Rv0055/rpsR1	1889.53	-0.500217	0.0866732	-5.77129	7.86651e-09	8.55972e-08	0.500217
Rv2600/-	739.003	0.457834	0.0794469	5.76277	8.27464e-09	8.97901e-08	0.457834
Rv3148/nuoD	5204.36	0.374646	0.0650613	5.75835	8.49381e-09	9.19152e-08	0.374646
Rv1988/erm(37)	667.461	0.80083	0.139103	5.7571	8.55691e-09	9.23443e-08	0.80083
Rv1435c/-	3910.93	0.55623	0.0966707	5.75387	8.72247e-09	9.38738e-08	0.55623
Rv3479/-	4828.19	-0.320511	0.0557129	-5.7529	8.77241e-09	9.4154e-08	0.320511
Rv0233/nrdB	1280.85	0.477299	0.0832483	5.73344	9.84144e-09	1.05341e-07	0.477299
Rv0128/-	578.626	-0.572777	0.0999659	-5.72973	1.00592e-08	1.07379e-07	0.572777
Rv0824c/desA1	39793.7	-0.465887	0.0813939	-5.72386	1.0413e-08	1.10856e-07	0.465887
Rv0495c/-	1416.74	0.490125	0.0858051	5.71207	1.1161e-08	1.18499e-07	0.490125
Rv0647c/-	4331.6	-0.325644	0.0570513	-5.70791	1.14369e-08	1.21102e-07	0.325644
Rv1779c/-	4346.61	-0.40292	0.070767	-5.69362	1.24376e-08	1.31345e-07	0.40292
Rv1157c/-	1661.49	0.566502	0.0996697	5.68379	1.3174e-08	1.38393e-07	0.566502
Rv3460c/rpsM	5616.4	-0.276614	0.0486672	-5.68378	1.31753e-08	1.38393e-07	0.276614
Rv1713/engA	2403.57	0.470499	0.0829605	5.67136	1.41669e-08	1.48413e-07	0.470499
Rv0026/-	930.375	-0.380672	0.0672445	-5.66102	1.50479e-08	1.57224e-07	0.380672
Rv1709/scpA	2434.56	0.305095	0.0539862	5.65136	1.59183e-08	1.65879e-07	0.305095
Rv0592/mce2D	345.247	-0.741741	0.131278	-5.65017	1.60288e-08	1.6659e-07	0.741741
Rv1812c/-	902.839	-0.483365	0.085737	-5.63776	1.72272e-08	1.78573e-07	0.483365
Rv0787A/-	329.684	-0.592563	0.105209	-5.63223	1.77892e-08	1.83915e-07	0.592563
Rv1335/cysO	1014.93	0.396939	0.0705271	5.62817	1.82129e-08	1.87803e-07	0.396939
Rv3160c/-	875.894	0.466902	0.0831133	5.61766	1.93565e-08	1.99073e-07	0.466902
Rv0073/-	3391.73	-0.306887	0.054646	-5.61592	1.9552e-08	2.00561e-07	0.306887
Rv0321/dcd	550.801	0.541211	0.0964667	5.61034	2.01926e-08	2.06594e-07	0.541211
Rv0040c/mtc28	2941.27	0.408432	0.0729915	5.59561	2.19854e-08	2.24353e-07	0.408432
Rv1480/-	3966.71	0.360091	0.064391	5.59225	2.2415e-08	2.27624e-07	0.360091
Rv1527c/pks5	3025.41	-0.350245	0.062631	-5.5922	2.24215e-08	2.27624e-07	0.350245
Rv3493c/-	1062.09	0.517987	0.0927838	5.58274	2.36762e-08	2.39745e-07	0.517987
Rv2576c/-	3560.72	0.342687	0.0614174	5.57964	2.41014e-08	2.43424e-07	0.342687
Rv3234c/tgs3	1532.28	-0.424169	0.0761295	-5.57168	2.52301e-08	2.54172e-07	0.424169
Rv1398c/vapB10	13062.6	0.511525	0.0919022	5.56597	2.60701e-08	2.61964e-07	0.511525
Rv1603/hisA	1672.03	0.458089	0.0823507	5.56266	2.65695e-08	2.65628e-07	0.458089
Rv3151/nuoG	9574.77	0.329441	0.0592199	5.56301	2.65168e-08	2.65628e-07	0.329441
Rv0761c/adhB	2964.87	-0.404714	0.0727906	-5.55997	2.6982e-08	2.69068e-07	0.404714
Rv1305/atpE	4059.13	0.401053	0.0722726	5.54917	2.8703e-08	2.85507e-07	0.401053
Rv3056/dinP	422.078	0.534985	0.0965521	5.5409	3.00918e-08	2.98569e-07	0.534985
Rv1293/lysA	4533.57	-0.302258	0.0545737	-5.53852	3.05038e-08	3.0114e-07	0.302258
Rv1298/rpmE	4693.45	0.352742	0.0636867	5.53871	3.04711e-08	3.0114e-07	0.352742
Rv3486/-	133.253	-0.874167	0.158097	-5.5293	3.21505e-08	3.16602e-07	0.874167
Rv3102c/ftsE	1192.46	-0.435552	0.0788235	-5.52566	3.28251e-08	3.22439e-07	0.435552
Rv3150/nuoF	4064.16	0.376295	0.0681312	5.52309	3.33088e-08	3.26377e-07	0.376295
Rv0164/TB18.5	3076.69	-0.423072	0.0766447	-5.51991	3.39172e-08	3.31514e-07	0.423072
Rv3223c/sigH	2429.47	-0.367278	0.0665714	-5.51706	3.44716e-08	3.36098e-07	0.367278
Rv1484/inhA	4985.85	-0.24894	0.0451355	-5.5154	3.47988e-08	3.38451e-07	0.24894
Rv1167c/-	802.855	0.467985	0.0848724	5.51399	3.50785e-08	3.40331e-07	0.467985
Rv2718c/nrdR	1038.87	-0.429045	0.0779424	-5.50465	3.69908e-08	3.57749e-07	0.429045
Rv3229c/desA3	855.618	-1.09276	0.198527	-5.50434	3.70555e-08	3.57749e-07	1.09276
Rv0018c/pstP	4541.95	0.263567	0.0479383	5.49804	3.84029e-08	3.69851e-07	0.263567
Rv2745c/clgR	2051.62	-0.35988	0.0654773	-5.49625	3.87943e-08	3.72709e-07	0.35988
Rv0997/-	1059.77	0.417826	0.0760918	5.49108	3.99489e-08	3.81939e-07	0.417826
Rv3564/fadE33	202.839	0.784153	0.142803	5.49115	3.99325e-08	3.81939e-07	0.784153
Rv2495c/bkdC	3053.68	-0.409948	0.074737	-5.4852	4.12996e-08	3.93897e-07	0.409948
Rv1901/cinA	2351.78	-0.321029	0.0586414	-5.47445	4.38871e-08	4.17563e-07	0.321029
Rv1493/mutB	1436.67	0.318201	0.0582321	5.46437	4.64562e-08	4.40943e-07	0.318201
Rv0442c/PPE10	464.259	0.5487	0.100477	5.46094	4.73614e-08	4.48453e-07	0.5487
Rv2280/-	1681.16	0.374557	0.0687097	5.4513	5.00043e-08	4.72343e-07	0.374557
Rv0060/-	3411.84	-0.497796	0.091432	-5.44443	5.19701e-08	4.89738e-07	0.497796
Rv1292/argS	3323.42	-0.341033	0.0627936	-5.43101	5.60352e-08	5.26784e-07	0.341033
Rv2673/aftC	920.553	-0.392752	0.0724819	-5.41861	6.00625e-08	5.63301e-07	0.392752
Rv3417c/groEL1	4400.77	-0.399293	0.0737376	-5.41505	6.12719e-08	5.73278e-07	0.399293
Rv0605/-	1009.94	-0.42707	0.0789459	-5.40965	6.31487e-08	5.89437e-07	0.42707
Rv1882c/-	1703.69	0.378703	0.0701304	5.39999	6.66461e-08	6.20612e-07	0.378703
Rv2440c/obg	2535.65	-0.336213	0.0622669	-5.39955	6.68098e-08	6.20669e-07	0.336213
Rv3805c/aftB	7408.78	-0.26547	0.0492429	-5.39103	7.00568e-08	6.49303e-07	0.26547
Rv2590/fadD9	11320.3	0.379602	0.0705002	5.38441	7.26834e-08	6.72065e-07	0.379602
Rv0125/pepA	2913.72	-0.286174	0.0532329	-5.3759	7.62023e-08	7.02953e-07	0.286174
Rv0483/lprQ	14609.7	-0.240527	0.0448602	-5.36169	8.24482e-08	7.55264e-07	0.240527
Rv2888c/amiC	5621.93	-0.233305	0.0435127	-5.36177	8.24104e-08	7.55264e-07	0.233305
Rv3500c/yrbE4B	399.008	0.575941	0.107417	5.36173	8.24305e-08	7.55264e-07	0.575941
Rv1082/mca	791.228	-0.447371	0.0836088	-5.35076	8.75874e-08	8.00479e-07	0.447371
Rv0719/rplF	7926.76	-0.305311	0.0571567	-5.34164	9.21099e-08	8.39864e-07	0.305311
Rv1415/ribA2	3028.89	0.319624	0.0599423	5.33219	9.70332e-08	8.82711e-07	0.319624
Rv3918c/parA	5518.01	-0.391742	0.0734948	-5.3302	9.8102e-08	8.90378e-07	0.391742
Rv1323/fadA4	6357.88	0.271905	0.0511071	5.32029	1.036e-07	9.38113e-07	0.271905
Rv2329c/narK1	6207.83	-0.46574	0.0875845	-5.3176	1.05144e-07	9.49913e-07	0.46574
Rv1177/fdxC	5754.77	-0.371499	0.0700325	-5.30466	1.12881e-07	1.01748e-06	0.371499
Rv0667/rpoB	49821.1	-0.209897	0.0396052	-5.29974	1.15969e-07	1.04293e-06	0.209897
Rv2864c/-	971.671	0.557097	0.105277	5.29173	1.21167e-07	1.08719e-06	0.557097
Rv3494c/mce4F	2429.97	0.379333	0.0717394	5.28765	1.23898e-07	1.10917e-06	0.379333
Rv0231/fadE4	895.809	-0.457417	0.0866243	-5.28047	1.28856e-07	1.15093e-06	0.457417
Rv3149/nuoE	2444.57	0.395817	0.0749812	5.27889	1.29971e-07	1.15827e-06	0.395817
Rv3827c/-	1400.37	-0.429677	0.0814674	-5.27422	1.33325e-07	1.18547e-06	0.429677
Rv2721c/-	5567.72	0.336232	0.0637623	5.27321	1.3406e-07	1.18933e-06	0.336232
Rv1079/metB	3504.15	-0.315379	0.0598126	-5.27278	1.34373e-07	1.18943e-06	0.315379
Rv2591/PE_PGRS44	1007.95	0.386114	0.0732612	5.27038	1.36142e-07	1.20239e-06	0.386114
Rv3634c/galE1	1018.68	-0.428002	0.081218	-5.26979	1.36581e-07	1.20356e-06	0.428002
Rv3295/-	2357.46	0.358098	0.0679839	5.2674	1.38372e-07	1.21663e-06	0.358098
Rv3197A/whiB7	121.222	0.787878	0.149626	5.26564	1.39704e-07	1.22294e-06	0.787878
Rv3862c/whiB6	240.592	-0.740761	0.140679	-5.26563	1.39712e-07	1.22294e-06	0.740761
Rv1783/eccC5	13173.9	0.210681	0.0400137	5.26521	1.40029e-07	1.223e-06	0.210681
Rv3218/-	318.518	-0.616117	0.117084	-5.26219	1.42352e-07	1.24054e-06	0.616117
Rv1309/atpG	9475.67	0.267468	0.0508669	5.25819	1.4548e-07	1.265e-06	0.267468
Rv0772/purD	527.373	-0.470301	0.0895118	-5.25407	1.48774e-07	1.2908e-06	0.470301
Rv0723/rplO	9358.43	-0.278034	0.0529543	-5.25044	1.51736e-07	1.3136e-06	0.278034
Rv2220/glnA1	6766.54	-0.309906	0.0590399	-5.2491	1.52847e-07	1.32032e-06	0.309906
Rv3425/PPE57	609.196	-0.69921	0.133392	-5.24176	1.59051e-07	1.3709e-06	0.69921
Rv0646c/lipG	2786.1	-0.295079	0.0564308	-5.22904	1.70394e-07	1.46546e-06	0.295079
Rv0244c/fadE5	5009.42	0.273256	0.0522872	5.22606	1.73156e-07	1.48388e-06	0.273256
Rv3496c/mce4D	1900.87	0.27738	0.0530777	5.22592	1.73289e-07	1.48388e-06	0.27738
Rv1197/esxK	5027.2	0.37329	0.0714546	5.22416	1.74947e-07	1.49075e-06	0.37329
Rv1979c/-	4173.48	-0.448593	0.0858628	-5.22454	1.74591e-07	1.49075e-06	0.448593
Rv3455c/truA	4527.64	-0.258153	0.0494181	-5.22387	1.75226e-07	1.49075e-06	0.258153
Rv0821c/phoY2	3795.51	0.328151	0.0628259	5.22318	1.75872e-07	1.49301e-06	0.328151
Rv0440/groEL2	18022.5	-0.403043	0.0773127	-5.21315	1.85662e-07	1.57273e-06	0.403043
Rv2493/vapB38	302.953	0.619923	0.118969	5.21081	1.88015e-07	1.58925e-06	0.619923
Rv2523c/acpS	820.444	-0.423596	0.081312	-5.20951	1.8934e-07	1.59702e-06	0.423596
Rv1987/-	3064.69	0.480247	0.0923182	5.20208	1.97066e-07	1.6551e-06	0.480247
Rv2494/vapC38	491.991	0.505476	0.0971678	5.2021	1.97053e-07	1.6551e-06	0.505476
Rv2338c/moeW	902.422	0.618064	0.118863	5.19979	1.99518e-07	1.67213e-06	0.618064
Rv0043c/-	640.628	-0.428265	0.0824713	-5.1929	2.07042e-07	1.7315e-06	0.428265
Rv0062/celA1	1965.15	-0.498898	0.0960816	-5.19244	2.07555e-07	1.73212e-06	0.498898
Rv0184/-	1680.9	-0.387618	0.0747765	-5.18369	2.17544e-07	1.81164e-06	0.387618
Rv1278/-	1651.63	-0.535978	0.103418	-5.18261	2.18798e-07	1.81824e-06	0.535978
Rv0567/-	1276.94	-0.445728	0.0860897	-5.17749	2.24896e-07	1.86498e-06	0.445728
Rv1774/-	637.491	0.399683	0.0775236	5.15564	2.52771e-07	2.09173e-06	0.399683
Rv1386/PE15	4530.13	-0.288631	0.0560702	-5.14767	2.63744e-07	2.17796e-06	0.288631
Rv1132/-	1882.08	0.36155	0.0703087	5.14232	2.71362e-07	2.23618e-06	0.36155
Rv2350c/plcB	2047.79	-0.388858	0.0756369	-5.14111	2.73114e-07	2.24592e-06	0.388858
Rv2720/lexA	4123.04	0.299065	0.0581815	5.1402	2.74447e-07	2.25218e-06	0.299065
Rv0732/secY	6333.55	-0.433483	0.0845507	-5.1269	2.94552e-07	2.41215e-06	0.433483
Rv1393c/-	434.676	0.532589	0.104013	5.1204	3.04881e-07	2.49155e-06	0.532589
Rv0549c/vapC3	268.755	0.570191	0.111383	5.11918	3.06863e-07	2.50255e-06	0.570191
Rv1284/canA	96.7762	0.85916	0.16843	5.10098	3.37894e-07	2.74993e-06	0.85916
Rv0716/rplE	6351.09	-0.272546	0.0534535	-5.09874	3.41918e-07	2.77694e-06	0.272546
Rv2272/-	943.417	-0.404169	0.0793933	-5.09072	3.56701e-07	2.89104e-06	0.404169
Rv3580c/cysS1	2636.16	-0.278297	0.0547122	-5.08657	3.64599e-07	2.94899e-06	0.278297
Rv3825c/pks2	15167.9	0.199272	0.0391869	5.08516	3.6732e-07	2.9649e-06	0.199272
Rv3190c/-	1345.69	-0.474961	0.0934536	-5.08232	3.72848e-07	3.00337e-06	0.474961
Rv3737/-	1453.84	-0.323369	0.0636726	-5.07862	3.80188e-07	3.05625e-06	0.323369
Rv0045c/-	1021.65	0.401893	0.0792353	5.07214	3.93357e-07	3.15567e-06	0.401893
Rv2476c/gdh	17557.5	-0.190762	0.0376275	-5.06976	3.98309e-07	3.1889e-06	0.190762
Rv3700c/-	521.952	0.506472	0.100032	5.0631	4.12483e-07	3.29568e-06	0.506472
Rv1170/mshB	874.532	-0.406304	0.080283	-5.0609	4.17274e-07	3.32721e-06	0.406304
Rv0075/-	2424.7	-0.347851	0.0687671	-5.05839	4.22803e-07	3.36449e-06	0.347851
Rv1908c/katG	3768.8	0.447842	0.0886014	5.05457	4.31366e-07	3.42571e-06	0.447842
Rv0984/moaB2	3229.78	0.405984	0.0803929	5.04999	4.41822e-07	3.50168e-06	0.405984
Rv3802c/-	2913.92	-0.268519	0.0532024	-5.04711	4.48537e-07	3.54776e-06	0.268519
Rv3213c/-	2572.43	-0.275847	0.0546629	-5.04633	4.50379e-07	3.5552e-06	0.275847
Rv2824c/-	319.569	0.536382	0.106373	5.04245	4.59604e-07	3.62076e-06	0.536382
Rv0913c/-	756.134	0.371902	0.0738668	5.03477	4.78422e-07	3.74653e-06	0.371902
Rv1636/TB15.3	1322.9	0.463064	0.0919705	5.03492	4.78057e-07	3.74653e-06	0.463064
Rv1728c/-	1134.75	0.364907	0.07247	5.03529	4.77127e-07	3.74653e-06	0.364907
Rv1073/-	4426.22	-0.331228	0.0658097	-5.03312	4.82563e-07	3.77146e-06	0.331228
Rv0988/-	1368.04	-0.560143	0.111404	-5.02805	4.95482e-07	3.86476e-06	0.560143
Rv1494/mazE4	455.799	0.50868	0.101313	5.02088	5.14342e-07	4.00394e-06	0.50868
Rv2332/mez	820.426	-0.397686	0.0792423	-5.01861	5.2048e-07	4.04373e-06	0.397686
Rv0815c/cysA2	3649.74	-0.333254	0.0664501	-5.0151	5.30053e-07	4.11e-06	0.333254
Rv0591/mce2C	297.262	-0.630113	0.125775	-5.00986	5.44696e-07	4.21524e-06	0.630113
Rv2952/-	3988.21	-0.315617	0.0630285	-5.00752	5.51348e-07	4.25836e-06	0.315617
Rv0714/rplN	2885.51	-0.39329	0.0785942	-5.00406	5.6134e-07	4.32705e-06	0.39329
Rv0471c/-	711.625	0.385909	0.0771383	5.00283	5.64954e-07	4.3464e-06	0.385909
Rv2395A/aprA	7195.99	0.490839	0.0982122	4.99774	5.80053e-07	4.45386e-06	0.490839
Rv0432/sodC	4113.03	-0.273253	0.0546873	-4.99664	5.83383e-07	4.47071e-06	0.273253
Rv3197/-	3732.19	0.264007	0.0528445	4.99593	5.85541e-07	4.47854e-06	0.264007
Rv0458/-	449.801	0.566758	0.113599	4.98912	6.06553e-07	4.63026e-06	0.566758
Rv2954c/-	2863.14	0.292947	0.0587959	4.98243	6.27903e-07	4.78396e-06	0.292947
Rv0633c/-	1280.99	0.312053	0.0626452	4.98128	6.31658e-07	4.80328e-06	0.312053
Rv2525c/-	1113.07	0.469529	0.0943606	4.9759	6.49461e-07	4.92914e-06	0.469529
Rv0252/nirB	1361.82	0.462425	0.0929491	4.97504	6.52344e-07	4.93202e-06	0.462425
Rv0655/mkl	10630.9	0.405618	0.0815274	4.97524	6.5168e-07	4.93202e-06	0.405618
Rv1379/pyrR	1146.32	-0.48957	0.0984851	-4.971	6.66075e-07	5.02619e-06	0.48957
Rv2393/che1	4983.77	0.349617	0.0705074	4.95858	7.10097e-07	5.34813e-06	0.349617
Rv0013/trpG	1320.18	-0.338609	0.0683159	-4.95652	7.17686e-07	5.39497e-06	0.338609
Rv3513c/fadD18	28.5706	1.12685	0.227699	4.94884	7.46569e-07	5.6014e-06	1.12685
Rv0129c/fbpC	5577.04	0.293306	0.0593486	4.94208	7.72928e-07	5.78814e-06	0.293306
Rv0091/mtn	168.736	-0.764267	0.154727	-4.93945	7.83419e-07	5.85557e-06	0.764267
Rv1950c/-	140.52	-0.727921	0.147459	-4.93643	7.95636e-07	5.93563e-06	0.727921
Rv0703/rplW	3881.82	-0.286227	0.0579947	-4.9354	7.9988e-07	5.95601e-06	0.286227
Rv1611/trpC	8151.68	-0.291721	0.0592376	-4.92459	8.45354e-07	6.2709e-06	0.291721
Rv2102/-	1054.09	-0.365802	0.0742775	-4.9248	8.44464e-07	6.2709e-06	0.365802
Rv1700/-	1688.23	-0.280597	0.0570443	-4.91894	8.70149e-07	6.4427e-06	0.280597
Rv1149/-	1045.22	-0.402307	0.0819704	-4.90796	9.20293e-07	6.80119e-06	0.402307
Rv3738c/PPE66	612.772	-0.560205	0.114437	-4.89533	9.81426e-07	7.2394e-06	0.560205
Rv0904c/accD3	334.713	-0.591592	0.12092	-4.89243	9.95974e-07	7.3261e-06	0.591592
Rv2935/ppsE	29188.2	0.173889	0.0355438	4.89225	9.96899e-07	7.3261e-06	0.173889
Rv3483c/-	1107.95	-0.423972	0.0866974	-4.89025	1.0071e-06	7.38728e-06	0.423972
Rv3670/ephE	867.99	0.400362	0.0818997	4.88844	1.01638e-06	7.44147e-06	0.400362
Rv3712/-	685.92	-0.605771	0.12394	-4.8876	1.02071e-06	7.45934e-06	0.605771
Rv0271c/fadE6	1453.44	0.274302	0.0561561	4.88463	1.03622e-06	7.55865e-06	0.274302
Rv1607/chaA	2115.79	-0.281189	0.0575884	-4.88273	1.04625e-06	7.61772e-06	0.281189
Rv2782c/pepR	6730.88	0.37171	0.0764061	4.86493	1.14496e-06	8.32104e-06	0.37171
Rv0224c/-	362.742	-0.490594	0.100874	-4.86344	1.15364e-06	8.36867e-06	0.490594
Rv2880c/-	2364.97	-0.259548	0.0535692	-4.8451	1.26546e-06	9.14612e-06	0.259548
Rv3261/fbiA	1559.98	-0.315748	0.0651657	-4.84532	1.26408e-06	9.14612e-06	0.315748
Rv0186/bglS	3612.23	-0.330647	0.0683661	-4.83642	1.32199e-06	9.53723e-06	0.330647
Rv3003c/ilvB1	5030.16	-0.224912	0.0465241	-4.83432	1.336e-06	9.62065e-06	0.224912
Rv1476/-	759.141	-0.477901	0.0989805	-4.82823	1.37751e-06	9.90149e-06	0.477901
Rv2293c/-	317.061	0.608455	0.126222	4.82051	1.43194e-06	1.0274e-05	0.608455
Rv2575/-	513.29	0.510531	0.106025	4.81518	1.47069e-06	1.05328e-05	0.510531
Rv1704c/cycA	1742.59	-0.388095	0.0806977	-4.80925	1.51498e-06	1.08303e-05	0.388095
Rv2392/cysH	5211.32	0.29419	0.0612011	4.80694	1.5326e-06	1.09365e-05	0.29419
Rv3085/-	223.039	0.68669	0.143049	4.80037	1.58377e-06	1.12811e-05	0.68669
Rv1778c/-	1666.8	-0.412239	0.0859194	-4.79798	1.60276e-06	1.13958e-05	0.412239
Rv0474/-	970.139	0.410452	0.0859125	4.77756	1.77438e-06	1.25481e-05	0.410452
Rv1175c/fadH	2649.44	-0.239631	0.0501574	-4.77759	1.77411e-06	1.25481e-05	0.239631
Rv3492c/-	783.249	0.359503	0.0752375	4.77824	1.76836e-06	1.25481e-05	0.359503
Rv3158/nuoN	5639.57	0.227162	0.0476188	4.77043	1.83836e-06	1.29772e-05	0.227162
Rv2571c/-	772.148	-0.400689	0.0840469	-4.76745	1.86575e-06	1.3147e-05	0.400689
Rv1223/htrA	6392.42	0.268455	0.0563147	4.76706	1.86937e-06	1.3149e-05	0.268455
Rv3409c/choD	2231.24	0.333985	0.0702072	4.75714	1.96359e-06	1.37872e-05	0.333985
Rv2135c/-	1119.83	0.469754	0.0987697	4.75605	1.97419e-06	1.38369e-05	0.469754
Rv3907c/pcnA	1716.78	-0.297757	0.0626161	-4.75527	1.98181e-06	1.38656e-05	0.297757
Rv1336/cysM	2183.45	0.333932	0.0702644	4.75251	2.00908e-06	1.40315e-05	0.333932
Rv2113/-	662.226	-0.473603	0.0999721	-4.73735	2.16534e-06	1.50694e-05	0.473603
Rv2823c/-	573.944	0.46645	0.0984562	4.73764	2.16225e-06	1.50694e-05	0.46645
Rv3144c/PPE52	897.037	0.488498	0.103246	4.73139	2.22992e-06	1.54915e-05	0.488498
Rv3542c/-	381.684	-0.4735	0.100192	-4.72591	2.29089e-06	1.5887e-05	0.4735
Rv1602/hisH	1017.05	0.330313	0.0699635	4.72122	2.34435e-06	1.62292e-05	0.330313
Rv0917/betP	765.896	-0.451264	0.0956335	-4.71868	2.37385e-06	1.64046e-05	0.451264
Rv1576c/-	951.223	0.317801	0.0674203	4.71372	2.43229e-06	1.6779e-05	0.317801
Rv1345/mbtM	1682.88	-0.388843	0.0826158	-4.70664	2.51836e-06	1.73424e-05	0.388843
Rv2564/glnQ	981.825	-0.409228	0.0870749	-4.69972	2.60514e-06	1.7904e-05	0.409228
Rv2893/-	63.9758	0.96197	0.2047	4.69942	2.60901e-06	1.7904e-05	0.96197
Rv0496/-	1529.12	-0.353817	0.0753374	-4.69643	2.64751e-06	1.81366e-05	0.353817
Rv3806c/ubiA	3916.53	-0.252116	0.0537302	-4.69225	2.70214e-06	1.84787e-05	0.252116
Rv2159c/-	1836.74	0.558229	0.119024	4.69005	2.73138e-06	1.86463e-05	0.558229
Rv0460/-	537.065	-0.533369	0.113747	-4.6891	2.74407e-06	1.87005e-05	0.533369
Rv3164c/moxR3	409.19	-0.5104	0.109008	-4.68222	2.83787e-06	1.93064e-05	0.5104
Rv1233c/-	2420.66	0.350146	0.0748239	4.6796	2.87437e-06	1.9521e-05	0.350146
Rv2421c/nadD	843.286	-0.452285	0.0966783	-4.67824	2.89343e-06	1.96165e-05	0.452285
Rv1158c/-	2157.92	0.492958	0.105382	4.67782	2.89938e-06	1.96231e-05	0.492958
Rv1202/dapE	1358.1	-0.349665	0.0748491	-4.6716	2.98859e-06	2.01922e-05	0.349665
Rv1387/PPE20	21540.6	-0.227749	0.048782	-4.66871	3.03099e-06	2.04436e-05	0.227749
Rv1397c/vapC10	8088.03	0.358137	0.0767842	4.6642	3.09817e-06	2.0861e-05	0.358137
Rv2138/lppL	1415.8	0.384637	0.082648	4.65392	3.25685e-06	2.1892e-05	0.384637
Rv2360c/-	714.502	0.382865	0.0824173	4.64544	3.39344e-06	2.27713e-05	0.382865
Rv0459/-	134.74	0.773612	0.166611	4.64324	3.42991e-06	2.29379e-05	0.773612
Rv3915/-	5867.45	-0.249547	0.0537433	-4.64331	3.42864e-06	2.29379e-05	0.249547
Rv0157/pntB	3466.46	0.267001	0.0575272	4.64129	3.46239e-06	2.31159e-05	0.267001
Rv1311/atpC	4348.84	0.298701	0.0644046	4.63789	3.51988e-06	2.34599e-05	0.298701
Rv1536/ileS	5405.99	0.220276	0.0474986	4.63752	3.5262e-06	2.34623e-05	0.220276
Rv0722/rpmD	2124.69	-0.27983	0.0604494	-4.62917	3.67141e-06	2.43873e-05	0.27983
Rv0752c/fadE9	417.91	0.447433	0.0966663	4.62864	3.68081e-06	2.44086e-05	0.447433
Rv0970/-	911.546	-0.376165	0.0812898	-4.62746	3.70184e-06	2.45068e-05	0.376165
Rv1179c/-	1754.13	0.385091	0.08327	4.62461	3.75312e-06	2.48046e-05	0.385091
Rv3456c/rplQ	8571.62	-0.21213	0.0458937	-4.6222	3.797e-06	2.50526e-05	0.21213
Rv0715/rplX	5007.58	-0.338292	0.0732079	-4.62098	3.81929e-06	2.51575e-05	0.338292
Rv1296/thrB	2628.52	-0.258574	0.0559666	-4.62014	3.83484e-06	2.52177e-05	0.258574
Rv3681c/whiB4	920.119	-0.400542	0.0867878	-4.61519	3.92737e-06	2.57832e-05	0.400542
Rv0420c/-	602.258	-0.459422	0.0995985	-4.61275	3.97385e-06	2.60449e-05	0.459422
Rv3727/-	403.962	0.462348	0.100262	4.61139	3.99991e-06	2.61722e-05	0.462348
Rv3826/fadD23	2076.11	-0.40083	0.0870558	-4.60429	4.13881e-06	2.70361e-05	0.40083
Rv2857c/-	1565.33	-0.364698	0.0792844	-4.59987	4.22746e-06	2.75695e-05	0.364698
Rv2882c/frr	2108.38	-0.287522	0.0625602	-4.59591	4.30856e-06	2.80519e-05	0.287522
Rv1635c/-	1983.12	0.244507	0.0532215	4.59414	4.34548e-06	2.82456e-05	0.244507
Rv0142/-	305.418	0.601119	0.131011	4.58832	4.46817e-06	2.89952e-05	0.601119
Rv3628/ppa	465.299	-0.507025	0.11073	-4.57892	4.67392e-06	3.02806e-05	0.507025
Rv1955/higB	180.361	0.59557	0.130119	4.57712	4.71429e-06	3.0492e-05	0.59557
Rv0092/ctpA	958.098	-0.351071	0.0767348	-4.57513	4.75929e-06	3.07326e-05	0.351071
Rv1448c/tal	4142.9	-0.241182	0.052785	-4.56915	4.89716e-06	3.15711e-05	0.241182
Rv0472c/-	2899.04	0.390195	0.0854124	4.56837	4.91535e-06	3.16365e-05	0.390195
Rv1565c/-	6380.3	0.304761	0.0668921	4.55602	5.21332e-06	3.34996e-05	0.304761
Rv0015c/pknA	4227.23	0.406557	0.0896223	4.53633	5.7241e-06	3.67219e-05	0.406557
Rv1247c/relB	573.801	0.441112	0.0973037	4.53336	5.80537e-06	3.71827e-05	0.441112
Rv3043c/ctaD	8125.67	-0.228594	0.0504515	-4.53097	5.87142e-06	3.75447e-05	0.228594
Rv3217c/-	836.445	-0.43197	0.0954479	-4.52572	6.01909e-06	3.84266e-05	0.43197
Rv2511/orn	432.502	-0.450693	0.0996377	-4.52332	6.08763e-06	3.88012e-05	0.450693
Rv0864/moaC2	2460.61	0.259775	0.0574603	4.52095	6.15637e-06	3.91128e-05	0.259775
Rv3329/-	1651.65	-0.281877	0.0623484	-4.521	6.15483e-06	3.91128e-05	0.281877
Rv2664/-	97.5201	0.837009	0.185305	4.51694	6.27407e-06	3.97964e-05	0.837009
Rv0668/rpoC	60013.9	-0.205298	0.0454734	-4.51468	6.34127e-06	4.0158e-05	0.205298
Rv0462/lpdC	8044.84	-0.287124	0.0636281	-4.51254	6.40557e-06	4.05001e-05	0.287124
Rv3909/-	4201.06	-0.23723	0.0526395	-4.5067	6.58431e-06	4.15635e-05	0.23723
Rv2166c/-	2369.48	-0.33284	0.0739161	-4.50294	6.70205e-06	4.2239e-05	0.33284
Rv3706c/-	335.353	0.604995	0.13437	4.50245	6.71757e-06	4.22692e-05	0.604995
Rv1881c/lppE	1029.9	0.386149	0.0860281	4.48864	7.16779e-06	4.50302e-05	0.386149
Rv3304/-	524.356	-0.505092	0.112539	-4.48813	7.18502e-06	4.50665e-05	0.505092
Rv1906c/-	1755.89	0.294289	0.0655999	4.48612	7.25324e-06	4.535e-05	0.294289
Rv2301/cut2	505.324	0.47707	0.106341	4.48624	7.24912e-06	4.535e-05	0.47707
Rv3497c/mce4C	1181	0.336223	0.0749812	4.4841	7.32225e-06	4.57089e-05	0.336223
Rv1500/-	789.093	-0.497401	0.110962	-4.48263	7.37295e-06	4.59526e-05	0.497401
Rv0644c/mmaA2	1575.24	-0.374109	0.0835336	-4.47855	7.51519e-06	4.67219e-05	0.374109
Rv1195/PE13	5691.14	0.359348	0.08024	4.47841	7.52011e-06	4.67219e-05	0.359348
Rv3117/cysA3	3052.22	-0.296329	0.0662502	-4.47288	7.71718e-06	4.78708e-05	0.296329
Rv1927/-	1923.29	-0.322215	0.0720504	-4.47208	7.74618e-06	4.79752e-05	0.322215
Rv1780/-	1501.41	-0.407561	0.0913452	-4.46177	8.12849e-06	5.02639e-05	0.407561
Rv1638A/-	414.286	0.483101	0.108298	4.46086	8.16307e-06	5.03987e-05	0.483101
Rv2147c/-	6295.46	-0.240418	0.0539036	-4.46014	8.19043e-06	5.04884e-05	0.240418
Rv1181/pks4	7247.4	0.187569	0.0421563	4.44938	8.61177e-06	5.30027e-05	0.187569
Rv1265/-	2490.32	0.290342	0.0653581	4.44233	8.89902e-06	5.46852e-05	0.290342
Rv3835/-	2051.63	-0.344054	0.0774772	-4.44071	8.96605e-06	5.50113e-05	0.344054
Rv1256c/cyp130	605.341	0.436352	0.0983285	4.43769	9.0928e-06	5.57023e-05	0.436352
Rv3408/vapC47	7069.42	0.226478	0.0511497	4.42774	9.52248e-06	5.82438e-05	0.226478
Rv2680/-	2056.45	-0.329275	0.0744156	-4.42481	9.65251e-06	5.89477e-05	0.329275
Rv3495c/lprN	1518.59	0.272284	0.0615617	4.42295	9.73642e-06	5.92763e-05	0.272284
Rv3671c/-	2638.98	-0.256018	0.057882	-4.4231	9.72958e-06	5.92763e-05	0.256018
Rv3482c/-	1035.65	-0.301058	0.0680754	-4.42243	9.75988e-06	5.93274e-05	0.301058
Rv0232/-	1160.16	0.398313	0.0902554	4.41317	1.01867e-05	6.18264e-05	0.398313
Rv0718/rpsH	7208.46	-0.264741	0.0601665	-4.40015	1.08177e-05	6.55551e-05	0.264741
Rv1716/-	339.569	0.533925	0.121472	4.39544	1.10547e-05	6.68883e-05	0.533925
Rv0846c/-	289.397	-0.579114	0.131811	-4.39351	1.11537e-05	6.73841e-05	0.579114
Rv0174/mce1F	11218.2	0.334513	0.0761494	4.39285	1.11873e-05	6.74835e-05	0.334513
Rv0819/mshD	1786.25	0.316643	0.0721178	4.39064	1.13019e-05	6.80708e-05	0.316643
Rv2197c/-	1284.33	0.472374	0.107654	4.38789	1.14455e-05	6.86206e-05	0.472374
Rv3303c/lpdA	1111.23	-0.371495	0.0846566	-4.38826	1.14263e-05	6.86206e-05	0.371495
Rv3919c/gid	2695.11	-0.293956	0.0669879	-4.38819	1.143e-05	6.86206e-05	0.293956
Rv1206/fadD6	1080.98	-0.30443	0.0694057	-4.38623	1.15331e-05	6.90409e-05	0.30443
Rv0281/-	1721.64	0.26498	0.0604377	4.38435	1.16335e-05	6.94308e-05	0.26498
Rv0688/-	946.506	-0.367004	0.0837074	-4.38437	1.16324e-05	6.94308e-05	0.367004
Rv0973c/accA2	384.308	0.515882	0.117939	4.37416	1.21903e-05	7.26436e-05	0.515882
Rv3796/-	913.695	-0.485831	0.111143	-4.37122	1.23552e-05	7.35154e-05	0.485831
Rv3059/cyp136	676.414	0.346854	0.0793581	4.37075	1.23822e-05	7.3565e-05	0.346854
Rv3672c/-	1585.68	-0.308318	0.0705556	-4.36985	1.24331e-05	7.37561e-05	0.308318
Rv0859/fadA	1603.88	0.307107	0.0704566	4.35882	1.30768e-05	7.74579e-05	0.307107
Rv3243c/-	898.442	-0.347142	0.0796481	-4.35845	1.30987e-05	7.74714e-05	0.347142
Rv0001/dnaA	5536.23	0.390425	0.0896071	4.35708	1.31812e-05	7.78421e-05	0.390425
Rv0704/rplB	17375.5	-0.18729	0.0430478	-4.35074	1.3568e-05	8.00065e-05	0.18729
Rv0009/ppiA	6368.97	-0.254772	0.058575	-4.3495	1.3645e-05	8.03402e-05	0.254772
Rv2734/-	650.909	-0.508033	0.117066	-4.3397	1.42677e-05	8.38814e-05	0.508033
Rv0074/-	2452.97	-0.272391	0.0627917	-4.33802	1.43774e-05	8.44003e-05	0.272391
Rv1178/-	9943.77	-0.366509	0.0845188	-4.33642	1.4482e-05	8.48881e-05	0.366509
Rv2133c/-	823.414	0.348352	0.0805268	4.32592	1.51899e-05	8.89048e-05	0.348352
Rv0235c/-	733.584	0.325926	0.0753898	4.32322	1.5377e-05	8.98664e-05	0.325926
Rv1592c/-	1780.66	-0.318428	0.0736665	-4.32256	1.54228e-05	9.00007e-05	0.318428
Rv0183/-	1670.65	-0.307157	0.0711154	-4.31914	1.56637e-05	9.12714e-05	0.307157
Rv0315/-	3238.85	-0.432646	0.10035	-4.31137	1.62246e-05	9.43997e-05	0.432646
Rv1650/pheT	3932.93	-0.275948	0.0640956	-4.30525	1.66797e-05	9.68075e-05	0.275948
Rv1772/-	1029.46	0.429039	0.0996573	4.30515	1.66876e-05	9.68075e-05	0.429039
Rv0803/purL	3925.08	-0.269928	0.062785	-4.29924	1.71382e-05	9.92754e-05	0.269928
Rv2592c/ruvB	1885.7	-0.333054	0.0777626	-4.28296	1.8442e-05	0.000106671	0.333054
Rv3063/cstA	791.524	-0.37124	0.0867562	-4.27912	1.87632e-05	0.00010837	0.37124
Rv0143c/-	1714.58	-0.301374	0.0706419	-4.26622	1.98815e-05	0.000114493	0.301374
Rv0590A/-	213.458	-0.607173	0.142312	-4.26651	1.98556e-05	0.000114493	0.607173
Rv2177c/-	412.549	0.434268	0.101904	4.26155	2.03018e-05	0.000116743	0.434268
Rv1593c/-	1127.43	0.373154	0.0875737	4.26103	2.03485e-05	0.000116841	0.373154
Rv1962c/vapC35	293.947	0.467339	0.109855	4.25416	2.09837e-05	0.000120313	0.467339
Rv0275c/-	1077.2	0.35162	0.0827148	4.25099	2.12825e-05	0.000121848	0.35162
Rv1712/cmk	1458.88	0.270465	0.0636431	4.24971	2.14046e-05	0.00012237	0.270465
Rv3559c/-	232.684	0.657742	0.154812	4.24864	2.15071e-05	0.000122777	0.657742
Rv3044/fecB	3400.89	-0.282145	0.0664632	-4.24513	2.1847e-05	0.000124537	0.282145
Rv3233c/-	676.96	-0.370563	0.0875006	-4.23498	2.28571e-05	0.000130107	0.370563
Rv0041/leuS	3427.73	-0.290526	0.0686448	-4.23231	2.31304e-05	0.000131473	0.290526
Rv3561/fadD3	435.528	0.564578	0.133739	4.22149	2.42688e-05	0.000137744	0.564578
Rv0774c/-	1885.76	-0.264494	0.062667	-4.22062	2.43631e-05	0.000138081	0.264494
Rv0405/pks6	5431.27	-0.326587	0.0774215	-4.2183	2.46154e-05	0.00013931	0.326587
Rv0357c/purA	958.23	-0.352407	0.0835678	-4.21702	2.47555e-05	0.000139902	0.352407
Rv0971c/echA7	157.085	0.581973	0.138037	4.21605	2.48616e-05	0.000140301	0.581973
Rv0664/vapB8	271.907	-0.4978	0.118279	-4.2087	2.56841e-05	0.000144735	0.4978
Rv2522c/-	801.578	-0.386971	0.0919616	-4.20796	2.57691e-05	0.000145006	0.386971
Rv3426/PPE58	742.585	-0.494763	0.117641	-4.20569	2.60291e-05	0.000146261	0.494763
Rv1198/esxL	6059.68	0.306909	0.0730305	4.20247	2.64018e-05	0.000147933	0.306909
Rv2883c/pyrH	2922.82	-0.270991	0.064483	-4.20252	2.63962e-05	0.000147933	0.270991
Rv0353/hspR	984.037	-0.350798	0.0835164	-4.20035	2.66503e-05	0.000149113	0.350798
Rv2951c/-	4883.48	-0.212977	0.0508001	-4.19244	2.75966e-05	0.000154189	0.212977
Rv0452/-	194.124	-0.57806	0.137946	-4.19047	2.78371e-05	0.000155312	0.57806
Rv2866/relG	92.6064	0.754879	0.18026	4.18773	2.81759e-05	0.000156758	0.754879
Rv3778c/-	2492.85	0.258106	0.0616325	4.18783	2.81632e-05	0.000156758	0.258106
Rv1321/-	1440.77	-0.26979	0.064493	-4.18324	2.87384e-05	0.000159662	0.26979
Rv0037c/-	1139.56	-0.358939	0.0859597	-4.17566	2.97121e-05	0.000164572	0.358939
Rv0388c/PPE9	105.584	0.631242	0.151164	4.17588	2.96836e-05	0.000164572	0.631242
Rv2922c/smc	2514.2	0.232261	0.0556262	4.17539	2.97474e-05	0.000164572	0.232261
Rv3603c/-	1654.05	-0.312097	0.0747556	-4.17489	2.98124e-05	0.0001647	0.312097
Rv1601/hisB	1005.41	0.339578	0.0813645	4.17354	2.99897e-05	0.000165297	0.339578
Rv1926c/mpt63	460.386	0.466937	0.111883	4.17343	3.00044e-05	0.000165297	0.466937
Rv0470A/-	319.791	0.458624	0.109936	4.17175	3.02276e-05	0.000166062	0.458624
Rv2406c/-	648.925	0.435326	0.104347	4.17193	3.02036e-05	0.000166062	0.435326
Rv0103c/ctpB	2832.91	-0.249814	0.0599498	-4.16705	3.08568e-05	0.000169283	0.249814
Rv0987/-	2217.39	-0.60043	0.144245	-4.16256	3.14699e-05	0.000172406	0.60043
Rv1510/-	583.885	0.412446	0.09912	4.16108	3.16743e-05	0.000173285	0.412446
Rv2256c/-	4516.56	0.292211	0.0704173	4.14971	3.32901e-05	0.000181872	0.292211
Rv3606c/folK	788.105	0.373779	0.0902493	4.14163	3.44841e-05	0.000188134	0.373779
Rv0787/-	154.198	-0.686515	0.165852	-4.13932	3.48343e-05	0.000189782	0.686515
Rv3565/aspB	247.138	0.570144	0.137754	4.13886	3.49038e-05	0.000189898	0.570144
Rv1471/trxB1	408.1	-0.507244	0.122777	-4.13141	3.60552e-05	0.000195892	0.507244
Rv3651/-	1353.74	-0.335114	0.081166	-4.12875	3.64746e-05	0.000197897	0.335114
Rv2394/ggtB	5181.33	0.255624	0.0619208	4.12824	3.65549e-05	0.00019806	0.255624
Rv1095/phoH2	10886	-0.268418	0.0651265	-4.12149	3.76427e-05	0.000203674	0.268418
Rv1324/-	7067.78	0.220094	0.0534211	4.11998	3.78908e-05	0.000204735	0.220094
Rv0200/-	774.998	-0.369059	0.0896047	-4.11875	3.80941e-05	0.000205552	0.369059
Rv3560c/fadE30	360.239	0.481335	0.116915	4.11698	3.83864e-05	0.000206846	0.481335
Rv0563/htpX	2379.38	-0.268194	0.06531	-4.10648	4.01735e-05	0.000215885	0.268194
Rv3077/-	713.07	-0.342211	0.0833297	-4.10671	4.01334e-05	0.000215885	0.342211
Rv2084/-	1460.95	0.285742	0.0696005	4.10546	4.03519e-05	0.000216548	0.285742
Rv1187/rocA	430.046	0.43286	0.105468	4.10416	4.05779e-05	0.000217464	0.43286
Rv0679c/-	597.285	0.380901	0.0929115	4.09961	4.13852e-05	0.00022149	0.380901
Rv3728/-	898.301	0.388001	0.0947401	4.09542	4.21406e-05	0.000225226	0.388001
Rv3274c/fadE25	3318.34	-0.22008	0.0538371	-4.08788	4.35329e-05	0.000232352	0.22008
Rv3459c/rpsK	4650.99	-0.222937	0.0545988	-4.08319	4.44215e-05	0.000236774	0.222937
Rv1072/-	23321.9	-0.20102	0.049298	-4.07765	4.54935e-05	0.000242161	0.20102
Rv0665/vapC8	245.634	-0.546603	0.134061	-4.07728	4.55657e-05	0.000242218	0.546603
Rv1595/nadB	15160.6	0.291796	0.0717153	4.06881	4.72534e-05	0.000250851	0.291796
Rv1597/-	1922.5	0.228219	0.0561114	4.06725	4.75719e-05	0.000252201	0.228219
Rv1392/metK	6264.01	0.220149	0.0542004	4.06176	4.87036e-05	0.000257854	0.220149
Rv2947c/pks15	5270.76	-0.321206	0.0791233	-4.05956	4.91652e-05	0.000259949	0.321206
Rv1094/desA2	29971	-0.270012	0.0666383	-4.05191	5.08015e-05	0.00026824	0.270012
Rv0886/fprB	731.3	-0.47484	0.117213	-4.05108	5.09808e-05	0.000268827	0.47484
Rv3027c/-	573.401	-0.458357	0.113168	-4.05023	5.11683e-05	0.000269454	0.458357
Rv0017c/rodA	4162.7	0.301804	0.0745573	4.04795	5.16685e-05	0.000271726	0.301804
Rv2693c/-	1075.05	-0.331061	0.0818132	-4.04655	5.19785e-05	0.000272991	0.331061
Rv3442c/rpsI	3262.1	-0.281225	0.0695428	-4.04391	5.25672e-05	0.000275715	0.281225
Rv0585c/-	375.942	-0.428076	0.10589	-4.04263	5.2855e-05	0.000276856	0.428076
Rv0208c/-	1343.76	0.276959	0.0685302	4.04142	5.31285e-05	0.000277919	0.276959
Rv3436c/glmS	2338.34	-0.322814	0.0799081	-4.03981	5.34945e-05	0.000279463	0.322814
Rv1310/atpD	18002.3	0.197961	0.0490265	4.03784	5.39455e-05	0.000281446	0.197961
Rv3868/eccA1	9933.17	-0.211977	0.0526053	-4.02958	5.58764e-05	0.000291134	0.211977
Rv1121/zwf1	5349.44	-0.250405	0.062204	-4.02554	5.68435e-05	0.000295782	0.250405
Rv2835c/ugpA	261.637	-0.516156	0.128235	-4.02506	5.69596e-05	0.000295994	0.516156
Rv1196/PPE18	13446.4	0.350207	0.087043	4.02337	5.73703e-05	0.000297736	0.350207
Rv1606/hisI	449.754	0.405071	0.100698	4.02261	5.75564e-05	0.000298309	0.405071
Rv0635/hadA	2319.14	-0.390581	0.0972348	-4.01688	5.8974e-05	0.000305254	0.390581
Rv0746/PE_PGRS9	187.384	-0.759247	0.189085	-4.01538	5.93503e-05	0.000306397	0.759247
Rv3816c/-	1868.69	-0.269875	0.0672077	-4.01554	5.93102e-05	0.000306397	0.269875
Rv1708/-	2742.37	0.26087	0.0651362	4.005	6.20181e-05	0.00031975	0.26087
Rv0145/-	8353.83	0.230836	0.0576565	4.00363	6.23768e-05	0.000321179	0.230836
Rv1391/dfp	6524.07	0.165478	0.0413576	4.00116	6.30332e-05	0.000324136	0.165478
Rv0822c/-	7321.77	-0.391272	0.0978335	-3.99937	6.35122e-05	0.000326173	0.391272
Rv0908/ctpE	3552.69	-0.214811	0.0538508	-3.989	6.63526e-05	0.000340316	0.214811
Rv0974c/accD2	190.002	0.656241	0.164688	3.98476	6.75494e-05	0.000345554	0.656241
Rv3194c/-	646.658	-0.350685	0.0880027	-3.98494	6.74981e-05	0.000345554	0.350685
Rv2557/-	779.184	0.384724	0.0965885	3.98312	6.80154e-05	0.000347487	0.384724
Rv0295c/-	2127.61	-0.211795	0.0531829	-3.98238	6.82273e-05	0.000348118	0.211795
Rv0230c/php	379.54	-0.419683	0.105441	-3.98025	6.88417e-05	0.000350799	0.419683
Rv0863/-	1464.51	0.317448	0.0797904	3.97852	6.93454e-05	0.000352909	0.317448
Rv1067c/PE_PGRS19	91.4316	0.804645	0.20239	3.97572	7.0166e-05	0.000356624	0.804645
Rv0924c/mntH	511.69	-0.40403	0.101665	-3.97411	7.06428e-05	0.000358585	0.40403
Rv0272c/-	851.493	0.380824	0.0960182	3.96616	7.30392e-05	0.000370272	0.380824
Rv1318c/-	411.814	0.348471	0.0879189	3.96355	7.3843e-05	0.000373866	0.348471
Rv2289/cdh	2588.29	-0.325748	0.0822456	-3.96067	7.47388e-05	0.000377915	0.325748
Rv1255c/-	261.44	0.485138	0.122523	3.95956	7.50864e-05	0.000379187	0.485138
Rv2107/PE22	424.727	0.579598	0.146613	3.95326	7.70931e-05	0.000388822	0.579598
Rv3498c/mce4B	1385.48	0.244758	0.0619483	3.95101	7.78231e-05	0.000392001	0.244758
Rv3115/-	73.127	0.761255	0.192768	3.94908	7.84523e-05	0.000394666	0.761255
Rv1846c/blaI	3606.34	0.319353	0.0809703	3.94407	8.01097e-05	0.00040249	0.319353
Rv0502/-	8473.51	-0.201864	0.0512026	-3.94247	8.06477e-05	0.000404416	0.201864
Rv1159A/-	476.034	0.456463	0.115786	3.94232	8.06983e-05	0.000404416	0.456463
Rv1093/glyA1	4341.07	-0.179797	0.0456135	-3.94174	8.08911e-05	0.000404866	0.179797
Rv0975c/fadE13	128.594	0.716597	0.18196	3.93822	8.20887e-05	0.000410339	0.716597
Rv3153/nuoI	3241.43	0.23035	0.0585016	3.9375	8.23333e-05	0.00041104	0.23035
Rv2542/-	883.12	-0.348964	0.0886329	-3.93718	8.24448e-05	0.000411076	0.348964
Rv0885/-	1464.33	-0.464537	0.118043	-3.93533	8.30819e-05	0.000413594	0.464537
Rv1442/bisC	3119	0.195093	0.0495776	3.93511	8.31599e-05	0.000413594	0.195093
Rv0428c/-	517.929	-0.454556	0.11562	-3.93147	8.44269e-05	0.000419367	0.454556
Rv1922/-	335.15	-0.475251	0.120925	-3.93012	8.49033e-05	0.000421202	0.475251
Rv0501/galE2	4472.27	-0.21114	0.0537309	-3.92958	8.50948e-05	0.000421621	0.21114
Rv0907/-	2483.61	-0.296292	0.0755142	-3.92366	8.72155e-05	0.000431585	0.296292
Rv0160c/PE4	50.2153	-0.854224	0.217774	-3.92252	8.76282e-05	0.000432541	0.854224
Rv1091/PE_PGRS22	150.119	0.707566	0.180385	3.92253	8.76235e-05	0.000432541	0.707566
Rv1148c/-	479.44	-0.402499	0.102627	-3.92196	8.78308e-05	0.000432998	0.402499
Rv3263/-	817.646	-0.397886	0.101478	-3.92091	8.8215e-05	0.000434349	0.397886
Rv2958c/-	1501.5	-0.27869	0.0711943	-3.9145	9.05925e-05	0.000445498	0.27869
Rv3540c/ltp2	342.382	-0.410865	0.104974	-3.91399	9.07839e-05	0.000445883	0.410865
Rv0249c/-	3991.29	-0.32353	0.082744	-3.91001	9.22921e-05	0.000452162	0.32353
Rv1404/-	2051.12	0.283495	0.0725047	3.91002	9.22877e-05	0.000452162	0.283495
Rv2563/-	1088.36	-0.31922	0.0817454	-3.90506	9.4203e-05	0.000460951	0.31922
Rv1563c/treY	949.979	0.359202	0.0921091	3.89975	9.6294e-05	0.000470598	0.359202
Rv2095c/pafC	1270.06	0.343923	0.0882464	3.8973	9.72705e-05	0.000474781	0.343923
Rv0126/treS	2955.84	-0.254979	0.065524	-3.89138	9.96745e-05	0.000485913	0.254979
Rv3879c/espK	6317.55	0.239998	0.061683	3.89083	9.99001e-05	0.000486411	0.239998
Rv0333/-	479.182	-0.346854	0.0891801	-3.88936	0.000100507	0.000488761	0.346854
Rv2336/-	1867.11	0.610849	0.157119	3.88781	0.000101155	0.000491305	0.610849
Rv3435c/-	2006.12	-0.287692	0.0742281	-3.87579	0.000106281	0.000515567	0.287692
Rv1041c/-	1389.49	-0.333291	0.0862637	-3.86363	0.000111716	0.000541264	0.333291
Rv1083/-	288.564	-0.445034	0.11539	-3.85677	0.000114894	0.000555981	0.445034
Rv3717/-	1862.14	0.223126	0.0578915	3.85421	0.000116105	0.000561153	0.223126
Rv2727c/miaA	484.131	0.369568	0.095928	3.85256	0.000116892	0.00056426	0.369568
Rv2634c/PE_PGRS46	98.8006	0.638193	0.165802	3.84912	0.000118542	0.000571528	0.638193
Rv0077c/-	97.6994	0.629672	0.163658	3.84749	0.000119333	0.000573935	0.629672
Rv1169c/lipX	174.686	-0.708335	0.184093	-3.84771	0.000119226	0.000573935	0.708335
Rv2963/-	581.1	-0.372482	0.0968395	-3.84639	0.000119872	0.000575822	0.372482
Rv1496/-	478.543	0.377793	0.0982406	3.84559	0.000120261	0.000576988	0.377793
Rv1184c/-	5998.77	0.33402	0.0868979	3.84382	0.000121134	0.000580471	0.33402
Rv1977/-	545.391	0.397547	0.103486	3.84157	0.000122249	0.000585102	0.397547
Rv2707/-	3721.07	-0.340733	0.0887848	-3.83774	0.000124173	0.000593587	0.340733
Rv1032c/trcS	491.551	0.431849	0.11281	3.82812	0.000129125	0.000616514	0.431849
Rv3602c/panC	1141.73	-0.390001	0.101958	-3.82511	0.000130713	0.000623338	0.390001
Rv1929c/-	1257.67	-0.389557	0.101875	-3.82388	0.000131368	0.000625706	0.389557
Rv1164/narI	1634.74	0.281064	0.0735773	3.81999	0.000133459	0.000634898	0.281064
Rv3545c/cyp125	270.482	-0.511397	0.133893	-3.81945	0.000133751	0.000635517	0.511397
Rv0720/rplR	3711.31	-0.260766	0.068318	-3.81695	0.000135112	0.000641211	0.260766
Rv0969/ctpV	2121.18	-0.290594	0.0761408	-3.81653	0.00013534	0.00064152	0.290594
Rv2970c/lipN	3260.12	-0.194413	0.0509796	-3.81354	0.00013699	0.000648563	0.194413
Rv2730/-	86.0313	0.694926	0.182254	3.81296	0.000137311	0.000649303	0.694926
Rv0270/fadD2	3455.95	0.21578	0.0566136	3.81145	0.000138152	0.000652497	0.21578
Rv1550/fadD11	287.283	0.381989	0.100237	3.81084	0.000138494	0.000653327	0.381989
Rv0127/mak	2699.46	-0.207865	0.0546019	-3.80692	0.000140708	0.000662976	0.207865
Rv2096c/pafB	2474.59	0.206064	0.0541522	3.80527	0.000141648	0.000666609	0.206064
Rv0155/pntAa	1074.36	0.300114	0.0789183	3.80285	0.000143042	0.000672368	0.300114
Rv0359/-	209.026	-0.481246	0.126637	-3.80022	0.000144569	0.000678732	0.481246
Rv1274/lprB	2400.14	-0.251982	0.0663144	-3.7998	0.000144811	0.000679062	0.251982
Rv0273c/-	471.612	0.398228	0.104827	3.79891	0.000145333	0.000680696	0.398228
Rv2950c/fadD29	31637.7	-0.253911	0.0669104	-3.79479	0.000147769	0.000691283	0.253911
Rv2795c/-	2350.63	-0.254196	0.0669961	-3.79418	0.00014813	0.000692153	0.254196
Rv3791/dprE2	1205.69	-0.29933	0.0789566	-3.79107	0.000149999	0.000700055	0.29933
Rv1945/-	321.168	-0.453627	0.11988	-3.78402	0.000154317	0.000719354	0.453627
Rv0307c/-	218.443	-0.477324	0.126265	-3.78033	0.000156621	0.000729231	0.477324
Rv3611/-	80.7598	0.724281	0.191616	3.77985	0.00015692	0.000729763	0.724281
Rv1925/fadD31	21943.5	0.154788	0.0410167	3.77379	0.000160789	0.000746872	0.154788
Rv1444c/-	595.024	0.328826	0.0874024	3.76221	0.00016842	0.000781396	0.328826
Rv0344c/lpqJ	106.482	-0.663919	0.176559	-3.76033	0.000169689	0.000786069	0.663919
Rv3552/-	538.856	0.380316	0.101144	3.76013	0.000169826	0.000786069	0.380316
Rv2603c/-	2004.51	-0.307029	0.0817131	-3.7574	0.000171691	0.000793767	0.307029
Rv2043c/pncA	800.795	0.316865	0.0844602	3.75165	0.000175675	0.000811237	0.316865
Rv1745c/idi	42.8401	0.785568	0.209572	3.74844	0.000177941	0.000820735	0.785568
Rv1213/glgC	655.711	0.348932	0.0932492	3.74192	0.000182616	0.000841316	0.348932
Rv0002/dnaN	2713.08	-0.280972	0.0751104	-3.74078	0.000183447	0.000844158	0.280972
Rv1624c/-	607.373	0.348822	0.0932858	3.73929	0.000184543	0.00084821	0.348822
Rv3635/-	642.377	-0.321569	0.0860633	-3.73642	0.00018666	0.000856939	0.321569
Rv0708/rplP	5649.47	-0.187615	0.0502241	-3.73556	0.000187298	0.000858866	0.187615
Rv0695/-	3811.54	0.222093	0.0594697	3.73455	0.000188052	0.00086132	0.222093
Rv1715/fadB3	243.014	0.566475	0.151714	3.73383	0.000188586	0.000862766	0.566475
Rv3245c/mtrB	5734.35	-0.194372	0.0520643	-3.73332	0.000188975	0.000863539	0.194372
Rv2364c/era	2375.93	0.242609	0.0651452	3.72413	0.000195993	0.000894572	0.242609
Rv2761c/hsdS	1459.56	-0.249091	0.0669394	-3.72114	0.000198322	0.000904155	0.249091
Rv0419/lpqM	4058.81	-0.213533	0.0573948	-3.72042	0.000198889	0.000905692	0.213533
Rv0165c/mce1R	428.793	0.502841	0.135243	3.71806	0.000200758	0.00091315	0.502841
Rv3661/-	3754.87	0.201056	0.0541338	3.71406	0.000203963	0.000926656	0.201056
Rv1625c/cya	1291.38	0.292362	0.0787395	3.71303	0.000204792	0.00092935	0.292362
Rv0253/nirD	224.562	0.472738	0.127434	3.70967	0.000207533	0.000940705	0.472738
Rv3589/mutY	909.179	-0.357088	0.0963001	-3.70808	0.000208837	0.000945527	0.357088
Rv2781c/-	2609.16	0.235983	0.0637926	3.69922	0.00021626	0.00097801	0.235983
Rv2257c/-	1609.96	-0.26674	0.0721431	-3.69737	0.000217841	0.000983048	0.26674
Rv3011c/gatA	927.575	-0.356276	0.09636	-3.69734	0.000217873	0.000983048	0.356276
Rv0303/-	934.729	-0.347158	0.0940168	-3.69251	0.000222052	0.00100076	0.347158
Rv1485/hemZ	1435.19	-0.249291	0.0675606	-3.68988	0.000224357	0.00100999	0.249291
Rv0773c/ggtA	2307.37	-0.198124	0.0537244	-3.68779	0.000226213	0.00101718	0.198124
Rv0250c/-	1545.04	0.346665	0.0941145	3.68344	0.000230111	0.00103353	0.346665
Rv2978c/-	2050.4	-0.25194	0.0684081	-3.68289	0.0002306	0.00103455	0.25194
Rv3605c/-	530.491	0.345185	0.0937863	3.68054	0.000232737	0.00104295	0.345185
Rv3311/-	1275.06	0.278281	0.0757446	3.67394	0.00023884	0.00106908	0.278281
Rv2017/-	377.928	-0.43492	0.118492	-3.67045	0.000242126	0.00108256	0.43492
Rv2274c/mazF8	173.426	-0.652953	0.178011	-3.66805	0.00024441	0.00109153	0.652953
Rv1180/pks3	2204.73	0.221187	0.060368	3.66398	0.00024833	0.00110778	0.221187
Rv0332/-	403.006	-0.425497	0.116156	-3.66316	0.000249121	0.00111005	0.425497
Rv1949c/-	175.902	-0.476446	0.130391	-3.65399	0.000258198	0.0011492	0.476446
Rv0509/hemA	9660.87	-0.214085	0.0585971	-3.65351	0.000258681	0.00115005	0.214085
Rv2713/sthA	753.62	0.270149	0.0740615	3.64763	0.000264675	0.00117537	0.270149
Rv1793/esxN	1835.87	0.241177	0.0661593	3.6454	0.000266979	0.00118427	0.241177
Rv0637/hadC	5107.81	-0.322942	0.0886802	-3.64165	0.000270892	0.00119758	0.322942
Rv0641/rplA	14897	-0.176896	0.0485715	-3.64198	0.000270546	0.00119758	0.176896
Rv3585/radA	1902.59	-0.250866	0.0688871	-3.6417	0.000270844	0.00119758	0.250866
Rv2119/-	455.858	-0.380623	0.104564	-3.6401	0.000272533	0.00120348	0.380623
Rv3837c/-	1097.85	-0.31789	0.0874267	-3.63607	0.000276827	0.00122108	0.31789
Rv1619/-	1100.99	-0.278731	0.0766657	-3.63567	0.000277258	0.00122161	0.278731
Rv0730/-	1038.46	0.288074	0.0792526	3.63489	0.000278102	0.00122396	0.288074
Rv3809c/glf	2075.63	-0.320514	0.0882586	-3.63153	0.000281749	0.00123863	0.320514
Rv2578c/-	116.152	0.661389	0.182171	3.6306	0.000282767	0.00124171	0.661389
Rv0724/sppA	7986.9	0.21996	0.0606505	3.62669	0.000287082	0.00125926	0.21996
Rv3696c/glpK	912.849	-0.278247	0.0768666	-3.61987	0.000294749	0.00129145	0.278247
Rv3584/lpqE	3277.51	-0.26231	0.072523	-3.61693	0.000298122	0.00130478	0.26231
Rv1900c/lipJ	2114.17	-0.195192	0.0539793	-3.61604	0.000299139	0.00130778	0.195192
Rv3431c/-	587.649	0.340661	0.0943016	3.61246	0.000303303	0.00132305	0.340661
Rv3801c/fadD32	12760.7	-0.183123	0.0506903	-3.61258	0.00030317	0.00132305	0.183123
Rv0883c/-	2069.71	-0.219086	0.0606778	-3.61064	0.000305441	0.0013309	0.219086
Rv0928/pstS3	1178.98	0.282779	0.078341	3.60959	0.000306679	0.00133481	0.282779
Rv2728c/-	299.329	0.469557	0.130167	3.60734	0.00030935	0.00134496	0.469557
Rv3443c/rplM	3328.02	-0.311456	0.086447	-3.60285	0.000314743	0.00136689	0.311456
Rv0505c/serB1	1403.55	0.297016	0.0824729	3.60138	0.000316538	0.00137318	0.297016
Rv3122/-	374.167	-0.432618	0.120156	-3.60046	0.00031766	0.00137653	0.432618
Rv2710/sigB	13961.6	-0.257052	0.0714097	-3.59967	0.000318619	0.00137916	0.257052
Rv2939/papA5	5028.5	0.326347	0.0907921	3.59444	0.000325086	0.00140561	0.326347
Rv2858c/aldC	1809.05	-0.257012	0.0715643	-3.59134	0.000328981	0.0014209	0.257012
Rv0702/rplD	13801.4	-0.21156	0.0589266	-3.59023	0.000330386	0.0014254	0.21156
Rv1833c/-	311.161	-0.426925	0.11909	-3.58489	0.000337217	0.00145328	0.426925
Rv2128/-	1721.35	0.293053	0.0818064	3.58227	0.000340616	0.00146633	0.293053
Rv1830/-	3707.67	0.199706	0.0557861	3.57985	0.00034379	0.00147837	0.199706
Rv0857/-	803.137	0.302677	0.0845593	3.57947	0.000344296	0.00147893	0.302677
Rv1649/pheS	1236.26	-0.238247	0.066681	-3.57294	0.000352993	0.00151464	0.238247
Rv0933/pstB	2376.79	-0.269575	0.0755243	-3.56938	0.000357829	0.00153372	0.269575
Rv0759c/-	735.694	-0.339726	0.0952104	-3.56816	0.0003595	0.00153921	0.339726
Rv0986/-	560.07	-0.45885	0.128778	-3.56311	0.00036649	0.00156743	0.45885
Rv0082/-	409.239	-0.455809	0.12794	-3.56267	0.000367101	0.00156834	0.455809
Rv3397c/phyA	222.488	0.447792	0.125752	3.56091	0.000369572	0.00157719	0.447792
Rv2967c/pca	3474.33	-0.15201	0.0428965	-3.54366	0.000394621	0.00168226	0.15201
Rv1787/PPE25	291.758	0.388826	0.10983	3.54025	0.000399753	0.0017023	0.388826
Rv3075c/-	3281.54	-0.195729	0.0553473	-3.53637	0.000405663	0.0017256	0.195729
Rv1870c/-	11704.6	0.25052	0.0708958	3.53364	0.000409876	0.00174164	0.25052
Rv3852/hns	1507.43	0.335293	0.0949465	3.53139	0.000413375	0.00175462	0.335293
Rv1639c/-	4296.81	0.196089	0.0557423	3.51779	0.000435158	0.0018431	0.196089
Rv2979c/-	843.39	-0.287805	0.0818116	-3.5179	0.000434983	0.0018431	0.287805
Rv0783c/emrB	1248.23	-0.280664	0.079909	-3.5123	0.000444249	0.00187959	0.280664
Rv2691/ceoB	882.075	-0.272965	0.0778734	-3.50524	0.0004562	0.00192808	0.272965
Rv3287c/rsbW	323.152	0.3564	0.101721	3.5037	0.000458845	0.00193718	0.3564
Rv0891c/-	1005.6	-0.329712	0.0942132	-3.49964	0.000465893	0.00196483	0.329712
Rv1020/mfd	3120.14	0.199054	0.0569237	3.49685	0.000470794	0.00198338	0.199054
Rv1845c/blaR	1935.13	0.311592	0.0891942	3.49342	0.000476884	0.00200601	0.311592
Rv3193c/-	8178.87	-0.180619	0.0517053	-3.49325	0.000477184	0.00200601	0.180619
Rv1742/-	296.324	0.402705	0.115317	3.49217	0.000479107	0.00201194	0.402705
Rv0029/-	1134.58	-0.249038	0.0713281	-3.49145	0.000480414	0.00201528	0.249038
Rv0562/grcC1	3827.67	-0.168636	0.0484407	-3.48128	0.000499014	0.00209108	0.168636
Rv3694c/-	3247.62	-0.159414	0.0458021	-3.4805	0.000500484	0.00209501	0.159414
Rv3594/-	589.837	0.276539	0.0795096	3.47806	0.000505059	0.00211192	0.276539
Rv3001c/ilvC	3567.18	-0.243975	0.0701646	-3.47719	0.000506707	0.00211656	0.243975
Rv3777/-	1084.03	-0.265747	0.076474	-3.475	0.000510852	0.00213162	0.265747
Rv1004c/-	502.383	0.692521	0.199736	3.46718	0.000525946	0.00218996	0.692521
Rv1042c/-	1180.97	-0.30778	0.0887672	-3.46727	0.000525771	0.00218996	0.30778
Rv0498/-	1208.47	-0.262952	0.0758972	-3.46459	0.000531048	0.00220887	0.262952
Rv2975c/-	641.204	-0.290024	0.083826	-3.45984	0.000540496	0.00224579	0.290024
Rv1803c/PE_PGRS32	184.396	0.515784	0.149281	3.45512	0.000550046	0.00228307	0.515784
Rv0666/-	96.2144	-0.594431	0.172155	-3.45289	0.000554611	0.00229959	0.594431
Rv1002c/-	1228.52	-0.306586	0.0888057	-3.45232	0.000555788	0.00230205	0.306586
Rv2131c/cysQ	1978.38	0.26334	0.076303	3.45124	0.000558008	0.00230882	0.26334
Rv2184c/-	2057.25	-0.242845	0.0704808	-3.44556	0.000569886	0.00235549	0.242845
Rv1711/-	1507.62	0.254525	0.0740339	3.43796	0.000586122	0.00242006	0.254525
Rv3105c/prfB	1751.57	-0.226126	0.0657859	-3.4373	0.000587543	0.00242339	0.226126
Rv0186A/mymT	935.012	-0.308076	0.0897011	-3.43448	0.000593699	0.00244621	0.308076
Rv1789/PPE26	2649.82	0.232466	0.0678011	3.42865	0.000606592	0.00249672	0.232466
Rv0905/echA6	2137.35	-0.224052	0.0654033	-3.42569	0.00061323	0.00252141	0.224052
Rv1794/-	5126.08	0.203082	0.0593065	3.42427	0.000616445	0.00253199	0.203082
Rv1844c/gnd1	2928.61	0.200561	0.0586392	3.42026	0.000625622	0.002567	0.200561
Rv2198c/mmpS3	2547.88	0.215888	0.0631308	3.41969	0.000626915	0.00256963	0.215888
Rv0237/lpqI	1617.8	-0.319314	0.0935556	-3.4131	0.000642293	0.00262993	0.319314
Rv2641/cadI	242.442	0.414289	0.121403	3.41252	0.000643662	0.0026328	0.414289
Rv2809/-	526.791	0.36439	0.10695	3.40712	0.000656516	0.00268259	0.36439
Rv3509c/ilvX	1640.21	0.248005	0.072805	3.40642	0.000658201	0.00268669	0.248005
Rv1992c/ctpG	715.115	0.28049	0.08237	3.40524	0.000661061	0.00269557	0.28049
Rv3549c/-	558.752	0.416968	0.122522	3.40321	0.000665986	0.00271284	0.416968
Rv1013/pks16	2624.1	0.260098	0.0765516	3.39768	0.000679609	0.00276548	0.260098
Rv3156/nuoL	9321.18	0.167579	0.0493792	3.39372	0.000689509	0.00280245	0.167579
Rv3444c/esxT	78.4907	-0.619092	0.182436	-3.39348	0.000690117	0.00280245	0.619092
Rv1333/-	2183.57	0.240828	0.0709848	3.39267	0.000692161	0.00280561	0.240828
Rv2120c/-	734.466	-0.283175	0.0834685	-3.3926	0.000692321	0.00280561	0.283175
Rv3416/whiB3	1133.19	0.32215	0.0950093	3.39072	0.000697091	0.00282204	0.32215
Rv0234c/gabD1	1196.13	0.286839	0.0846079	3.39021	0.000698381	0.00282435	0.286839
Rv2249c/glpD1	138.747	-0.546334	0.161224	-3.38867	0.000702325	0.00283739	0.546334
Rv3867/espH	3346.11	-0.252985	0.0746804	-3.38757	0.000705148	0.00284588	0.252985
Rv1739c/-	529.443	-0.414304	0.122351	-3.38618	0.000708719	0.00285546	0.414304
Rv2716/-	1228.17	0.250932	0.0741068	3.38609	0.000708971	0.00285546	0.250932
Rv2667/clpC2	61.3033	0.658038	0.194549	3.38238	0.000718607	0.00289131	0.658038
Rv2567/-	3274.75	-0.16851	0.0499113	-3.3762	0.000734957	0.00295408	0.16851
Rv0725c/-	454.034	0.309606	0.0917262	3.37533	0.000737279	0.00296039	0.309606
Rv2315c/-	1163.34	-0.235963	0.0699289	-3.37433	0.000739945	0.00296807	0.235963
Rv0839/-	946.954	-0.320327	0.0949831	-3.37246	0.000745002	0.00298531	0.320327
Rv2618/-	144.771	0.516969	0.153397	3.37013	0.000751324	0.00300453	0.516969
Rv3863/-	2154.79	-0.265254	0.0787061	-3.37018	0.000751198	0.00300453	0.265254
Rv1957/-	245.095	0.44957	0.133579	3.36557	0.000763856	0.00305155	0.44957
Rv0482/murB	511.859	-0.401565	0.119561	-3.35866	0.000783205	0.00312568	0.401565
Rv2415c/-	159.888	0.46912	0.139769	3.3564	0.000789655	0.00314823	0.46912
Rv3744/nmtR	695.145	-0.318552	0.0950859	-3.35015	0.000807683	0.00321685	0.318552
Rv3608c/folP1	1091.3	0.241002	0.0719666	3.34881	0.000811598	0.00322918	0.241002
Rv2909c/rpsP	1802.36	-0.228799	0.068493	-3.34047	0.000836362	0.00332435	0.228799
Rv2717c/-	435.956	-0.369523	0.11082	-3.33446	0.000854644	0.00339359	0.369523
Rv2861c/mapB	2868.3	0.196015	0.0589166	3.32699	0.000877887	0.00348237	0.196015
Rv1224/tatB	1618.6	0.217222	0.0653252	3.32524	0.00088342	0.00349523	0.217222
Rv3393/iunH	547.189	-0.311094	0.0935659	-3.32487	0.000884601	0.00349523	0.311094
Rv3578/arsB2	475.109	0.307787	0.0925718	3.32484	0.000884678	0.00349523	0.307787
Rv3657c/-	89.1596	0.686519	0.206456	3.32525	0.000883394	0.00349523	0.686519
Rv3779/-	1086.29	0.254266	0.0766935	3.31535	0.000915287	0.00361254	0.254266
Rv3262/fbiB	1407.55	-0.290397	0.0876483	-3.31321	0.000922309	0.00363661	0.290397
Rv0319/pcp	497.401	0.364739	0.110171	3.31065	0.000930785	0.00366636	0.364739
Rv0534c/menA	294.221	-0.488455	0.147562	-3.31017	0.00093239	0.00366902	0.488455
Rv2650c/-	581.84	0.388109	0.11729	3.30896	0.000936437	0.00368126	0.388109
Rv0817c/-	301.056	-0.362988	0.109896	-3.303	0.000956564	0.00375664	0.362988
Rv3152/nuoH	6570.31	0.222908	0.0675197	3.30138	0.00096212	0.00377093	0.222908
Rv3750c/-	1472.92	0.240175	0.0727466	3.30152	0.000961618	0.00377093	0.240175
Rv2247/accD6	8215.24	0.208333	0.0631817	3.29736	0.000975998	0.00382153	0.208333
Rv1078/pra	3804.55	-0.311752	0.0946864	-3.29247	0.00099313	0.00388291	0.311752
Rv1626/-	5209.14	0.213806	0.0649408	3.29232	0.000993646	0.00388291	0.213806
Rv1898/-	219.395	0.437329	0.13292	3.29016	0.0010013	0.00390894	0.437329
Rv0606/-	1032.98	-0.253548	0.0770873	-3.2891	0.0010051	0.00391988	0.253548
Rv3280/accD5	5711.62	-0.170119	0.0517301	-3.28859	0.00100691	0.00392306	0.170119
Rv1917c/PPE34	213.391	0.463905	0.141127	3.28714	0.00101212	0.00393945	0.463905
Rv0856/-	740.604	0.416247	0.126652	3.28654	0.00101425	0.00394384	0.416247
Rv2534c/efp	2501.57	-0.19967	0.0609169	-3.27775	0.00104637	0.00406476	0.19967
Rv3739c/PPE67	311.692	-0.444185	0.135666	-3.2741	0.00105998	0.00411354	0.444185
Rv2127/ansP1	10445	0.206836	0.0631996	3.27275	0.00106507	0.00412923	0.206836
Rv2558/-	365.387	0.338583	0.103464	3.27247	0.00106612	0.00412923	0.338583
Rv2731/-	470.559	0.340779	0.104173	3.27127	0.00107066	0.00414275	0.340779
Rv2886c/-	238.529	-0.377241	0.115357	-3.2702	0.00107473	0.00415036	0.377241
Rv3713/cobQ2	474.219	-0.381839	0.116758	-3.27035	0.00107413	0.00415036	0.381839
Rv3917c/parB	5257.24	-0.184124	0.056406	-3.26426	0.0010975	0.00423412	0.184124
Rv3484/cpsA	4850.51	-0.222053	0.0680395	-3.2636	0.00110007	0.00423989	0.222053
Rv0968/-	324.227	-0.386401	0.118531	-3.25993	0.00111441	0.00429097	0.386401
Rv1981c/nrdF1	1818.03	0.302496	0.0928197	3.25897	0.00111819	0.0043013	0.302496
Rv0685/tuf	29561.2	0.109351	0.0335686	3.25753	0.00112387	0.00431476	0.109351
Rv0938/ligD	2840.59	0.175604	0.0539071	3.25753	0.00112385	0.00431476	0.175604
Rv3430c/-	286.144	-0.370186	0.113652	-3.25719	0.0011252	0.00431564	0.370186
Rv3765c/tcrX	494.38	-0.37744	0.115921	-3.256	0.00112993	0.00432957	0.37744
Rv3691/-	1074.52	-0.238125	0.0731423	-3.25564	0.00113136	0.00433085	0.238125
Rv1334/mec	683.915	0.356966	0.109821	3.25045	0.00115224	0.00440647	0.356966
Rv1029/kdpA	327.69	-0.374236	0.115256	-3.24699	0.00116631	0.00445597	0.374236
Rv1894c/-	461.439	0.39641	0.122109	3.24636	0.00116889	0.00446149	0.39641
Rv0961/-	909.731	-0.335947	0.103554	-3.24417	0.00117792	0.0044916	0.335947
Rv2376c/cfp2	7989.5	0.21262	0.0657063	3.23591	0.00121254	0.00461914	0.21262
Rv0003/recF	1570.68	-0.247356	0.0764669	-3.23481	0.00121722	0.00462895	0.247356
Rv0934/pstS1	3891.78	-0.154951	0.047902	-3.23476	0.00121746	0.00462895	0.154951
Rv3286c/sigF	331.049	0.362409	0.112064	3.23395	0.00122089	0.00463749	0.362409
Rv2821c/-	293.816	0.414226	0.128262	3.22952	0.00123999	0.0047055	0.414226
Rv0790c/-	302.882	-0.401328	0.124286	-3.22906	0.00124197	0.00470849	0.401328
Rv0876c/-	2276.97	-0.21959	0.0680164	-3.22849	0.00124446	0.00471002	0.21959
Rv2741/PE_PGRS47	225.674	0.516301	0.159924	3.22842	0.00124476	0.00471002	0.516301
Rv1028c/kdpD	342.884	0.311082	0.0963999	3.227	0.00125096	0.00472892	0.311082
Rv2699c/-	383.201	-0.397665	0.123391	-3.2228	0.00126946	0.00479425	0.397665
Rv2788/sirR	417.874	0.377009	0.11705	3.22093	0.00127775	0.00482093	0.377009
Rv3884c/eccA2	2905.26	0.171999	0.0534246	3.21946	0.00128431	0.00484103	0.171999
Rv3894c/eccC2	2158.8	-0.213839	0.0665168	-3.21481	0.00130532	0.00491554	0.213839
Rv3277/-	3398.49	0.161608	0.0502751	3.21446	0.00130689	0.00491674	0.161608
Rv1800/PPE28	835.871	0.270551	0.084264	3.21076	0.00132384	0.00497104	0.270551
Rv3315c/cdd	141.698	-0.478541	0.149034	-3.21095	0.00132295	0.00497104	0.478541
Rv1916/aceAb	1056.13	0.267674	0.0834036	3.20938	0.00133022	0.00498373	0.267674
Rv2456c/-	2345.51	-0.179923	0.0560646	-3.20921	0.00133102	0.00498373	0.179923
Rv3607c/folB	453.486	0.284028	0.0884966	3.20947	0.00132978	0.00498373	0.284028
Rv3711c/dnaQ	1894.42	-0.251331	0.0783659	-3.20714	0.0013406	0.00501483	0.251331
Rv1417/-	1272.43	0.247193	0.0770834	3.20683	0.00134207	0.00501558	0.247193
Rv1472/echA12	1822.34	-0.237513	0.0741423	-3.20348	0.00135778	0.00506946	0.237513
Rv0753c/mmsA	613.844	0.344297	0.107596	3.19991	0.00137473	0.00512789	0.344297
Rv0113/gmhA	1069.75	0.31272	0.0977749	3.19837	0.00138208	0.00514887	0.31272
Rv1722/-	356.937	0.333927	0.104412	3.19818	0.00138297	0.00514887	0.333927
Rv0930/pstA1	743.695	0.264849	0.0828995	3.19482	0.00139918	0.00520432	0.264849
Rv0615/-	461.524	-0.317531	0.0994888	-3.19162	0.00141475	0.00525727	0.317531
Rv3260c/whiB2	3804.85	-0.233288	0.0731725	-3.1882	0.00143162	0.00531495	0.233288
Rv0751c/mmsB	655.087	0.245993	0.0772369	3.18491	0.00144797	0.00537058	0.245993
Rv0410c/pknG	1865.61	0.189106	0.0594017	3.18352	0.00145498	0.00539151	0.189106
Rv3476c/kgtP	505.104	-0.39553	0.124315	-3.18168	0.00146421	0.00542061	0.39553
Rv1600/hisC1	2536.46	0.258493	0.0813437	3.17779	0.00148401	0.00548873	0.258493
Rv1008/tatD	191.326	-0.479343	0.150868	-3.17723	0.00148688	0.0054942	0.479343
Rv3354/-	45.4744	0.666165	0.209792	3.17535	0.00149653	0.00552469	0.666165
Rv3062/ligB	505.99	-0.32228	0.101517	-3.17463	0.00150028	0.00553333	0.32228
Rv0390/-	790.028	-0.234933	0.0740133	-3.1742	0.00150248	0.00553625	0.234933
Rv0760c/-	706.36	-0.360882	0.113845	-3.16994	0.00152469	0.00561287	0.360882
Rv2295/-	1718.03	0.273111	0.0861721	3.16937	0.00152769	0.00561866	0.273111
Rv0998/-	806.75	0.246957	0.0779779	3.16701	0.00154014	0.00565387	0.246957
Rv3788/-	258.265	0.406649	0.128392	3.16725	0.00153889	0.00565387	0.406649
Rv2820c/-	297.493	0.365017	0.115287	3.16617	0.00154462	0.00566505	0.365017
Rv3101c/ftsX	2191.55	-0.261897	0.0827337	-3.16555	0.00154793	0.00567189	0.261897
Rv2151c/ftsQ	1476.81	0.243787	0.0771019	3.16188	0.00156755	0.00573844	0.243787
Rv0497/-	1091.4	-0.235855	0.0746523	-3.15938	0.00158103	0.00578242	0.235855
Rv2753c/dapA	4821.89	-0.217389	0.0689151	-3.15445	0.001608	0.0058756	0.217389
Rv0361/-	1226.56	-0.267989	0.0850236	-3.15193	0.00162193	0.00592104	0.267989
Rv1638/uvrA	4522.9	-0.180797	0.0573875	-3.15046	0.00163012	0.00594542	0.180797
Rv1980c/mpt64	5709.49	-0.271379	0.0861859	-3.14876	0.00163963	0.00597457	0.271379
Rv3695/-	1335.16	-0.239987	0.0762991	-3.14535	0.0016589	0.00603919	0.239987
Rv1492/mutA	881.714	0.234445	0.0747021	3.1384	0.00169875	0.00617606	0.234445
Rv2205c/-	359.118	-0.360803	0.11497	-3.13824	0.00169963	0.00617606	0.360803
Rv2142c/parE2	401.509	0.449282	0.143396	3.13315	0.00172943	0.00627853	0.449282
Rv1349/irtB	414.214	-0.480781	0.153632	-3.12943	0.00175146	0.00634682	0.480781
Rv3725/-	3105.34	-0.247077	0.0789517	-3.12948	0.00175119	0.00634682	0.247077
Rv3548c/-	431.865	0.380245	0.121588	3.12731	0.00176411	0.00638681	0.380245
Rv2906c/trmD	407.68	-0.352067	0.112628	-3.12592	0.0017725	0.00641127	0.352067
Rv0433/-	4683.51	-0.203011	0.0649602	-3.12516	0.00177708	0.00642194	0.203011
Rv2327/-	2150.52	0.309887	0.0991894	3.1242	0.0017829	0.00643512	0.309887
Rv2777c/-	1903.79	-0.193443	0.0619243	-3.12386	0.00178493	0.00643512	0.193443
Rv3910/-	8370.75	-0.152155	0.0487091	-3.12375	0.00178563	0.00643512	0.152155
Rv0691c/-	2942.91	-0.218518	0.069968	-3.12311	0.0017895	0.00644317	0.218518
Rv1658/argG	1011.87	0.257503	0.0825045	3.12108	0.00180188	0.00648184	0.257503
Rv0880/-	241.089	-0.38936	0.124846	-3.11873	0.00181634	0.0065279	0.38936
Rv1982c/vapC36	399.439	0.3913	0.125486	3.11827	0.00181915	0.00653201	0.3913
Rv3244c/lpqB	4043.94	-0.1761	0.0564892	-3.11742	0.00182441	0.00654473	0.1761
Rv3563/fadE32	251.879	0.415519	0.1333	3.11716	0.00182601	0.00654473	0.415519
Rv3576/lppH	1170.48	0.261763	0.0840035	3.11609	0.00183266	0.00656258	0.261763
Rv0274/-	287.55	0.40593	0.130396	3.11305	0.00185166	0.0066246	0.40593
Rv3407/vapB47	9090.09	0.236961	0.0762207	3.10888	0.00187797	0.00671264	0.236961
Rv2033c/-	293.654	-0.485393	0.156366	-3.10422	0.00190783	0.00681317	0.485393
Rv2469c/-	489.075	0.327806	0.105703	3.1012	0.00192741	0.00687686	0.327806
Rv2367c/-	1872.73	0.193797	0.0625648	3.09754	0.00195132	0.00695589	0.193797
Rv0427c/xthA	812.291	-0.282079	0.0910887	-3.09675	0.00195652	0.00696316	0.282079
Rv3629c/-	926.032	-0.286369	0.0924755	-3.0967	0.0019569	0.00696316	0.286369
Rv2582/ppiB	651.229	-0.323542	0.104516	-3.0956	0.00196413	0.00698258	0.323542
Rv3554/fdxB	1013.28	0.226826	0.073309	3.09412	0.00197401	0.00701137	0.226826
Rv0811c/-	876.949	0.289984	0.0937392	3.09351	0.00197801	0.00701928	0.289984
Rv3828c/-	297.793	-0.368491	0.119312	-3.08846	0.00201197	0.00713334	0.368491
Rv3574/kstR	446.279	0.298925	0.0968446	3.08665	0.00202429	0.00717058	0.298925
Rv1557/mmpL6	528.977	-0.34865	0.113043	-3.08424	0.00204073	0.0072208	0.34865
Rv2086/-	88.3256	0.56086	0.181859	3.08403	0.00204214	0.0072208	0.56086
Rv3302c/glpD2	2263.04	-0.164222	0.0532908	-3.08162	0.0020588	0.0072732	0.164222
Rv1680/-	713.209	0.268175	0.0871374	3.07761	0.00208668	0.0073651	0.268175
Rv3775/lipE	1759.15	-0.19223	0.0625598	-3.07275	0.00212098	0.00747943	0.19223
Rv2077A/-	100.118	-0.528523	0.17239	-3.06585	0.00217049	0.00764718	0.528523
Rv1098c/fum	4035.43	-0.152904	0.0499065	-3.06381	0.00218536	0.00769269	0.152904
Rv1146/mmpL13b	229.61	-0.385643	0.126019	-3.0602	0.0022119	0.00777305	0.385643
Rv3330/dacB1	1550.78	-0.368567	0.12044	-3.06017	0.00221213	0.00777305	0.368567
Rv3157/nuoM	7339.68	0.13698	0.044777	3.05916	0.0022196	0.00779232	0.13698
Rv2048c/pks12	17694.6	-0.186099	0.0609534	-3.05314	0.00226458	0.00794318	0.186099
Rv1559/ilvA	3346.09	-0.199656	0.0654558	-3.05023	0.00228662	0.00801336	0.199656
Rv1416/ribH	2415.89	0.180356	0.0591479	3.04924	0.0022942	0.00803274	0.180356
Rv3458c/rpsD	6124.63	-0.162284	0.0532764	-3.04607	0.0023185	0.00811064	0.162284
Rv3445c/esxU	64.0906	-0.611902	0.201003	-3.04424	0.00233266	0.00815294	0.611902
Rv2201/asnB	1243.38	-0.25825	0.0850067	-3.038	0.00238154	0.00831638	0.25825
Rv3724B/cut5b	1320.84	-0.221154	0.0728228	-3.03688	0.00239043	0.00834003	0.221154
Rv1058/fadD14	861.535	-0.224307	0.0738881	-3.03577	0.00239925	0.00836342	0.224307
Rv0728c/serA2	79.48	0.573849	0.189195	3.03311	0.00242051	0.00843004	0.573849
Rv2160c/-	551.635	0.321942	0.106218	3.03095	0.00243783	0.00848288	0.321942
Rv0686/-	2285.77	-0.215952	0.0713947	-3.02477	0.00248824	0.00865065	0.215952
Rv1436/gap	7443.35	-0.160058	0.0530183	-3.01892	0.00253676	0.00881156	0.160058
Rv1346/mbtN	1070.59	-0.249644	0.0827954	-3.0152	0.00256812	0.00891263	0.249644
Rv2152c/murC	2628.2	0.214392	0.0711766	3.01212	0.00259429	0.00899553	0.214392
Rv1618/tesB1	2301.81	-0.19748	0.065603	-3.01023	0.00261051	0.00904224	0.19748
Rv2428/ahpC	785.78	-0.405278	0.134643	-3.01001	0.00261235	0.00904224	0.405278
Rv3792/aftA	1293.64	-0.288388	0.0958441	-3.00893	0.0026217	0.00906662	0.288388
Rv1367c/-	696.672	-0.293916	0.097777	-3.00599	0.00264719	0.00914675	0.293916
Rv0850/-	95.6025	-0.569577	0.189571	-3.00456	0.00265962	0.00918164	0.569577
Rv3808c/glfT2	6364.51	-0.137552	0.0458701	-2.99872	0.00271115	0.00935134	0.137552
Rv2652c/-	74.3256	0.570864	0.190454	2.99739	0.00272302	0.00938406	0.570864
Rv1710/scpB	2365.28	0.16781	0.0560081	2.99616	0.00273399	0.0094054	0.16781
Rv2026c/-	165.162	0.436908	0.14581	2.99641	0.00273175	0.0094054	0.436908
Rv3340/metC	982.388	-0.191347	0.0639135	-2.99384	0.00275487	0.00946897	0.191347
Rv2780/ald	2232.73	-0.18075	0.0603898	-2.99306	0.00276196	0.00948341	0.18075
Rv3018c/PPE46	51.0795	-0.618302	0.206593	-2.99285	0.00276389	0.00948341	0.618302
Rv2018/-	679.01	-0.281431	0.0941218	-2.99008	0.00278908	0.0095532	0.281431
Rv2881c/cdsA	3872.12	-0.158135	0.0528843	-2.99021	0.00278788	0.0095532	0.158135
Rv1516c/-	374.736	-0.367488	0.122956	-2.98878	0.00280095	0.00958553	0.367488
Rv2892c/PPE45	246.727	0.351097	0.117547	2.98687	0.00281853	0.0096373	0.351097
Rv1719/-	152.333	0.506018	0.169481	2.9857	0.0028293	0.00966577	0.506018
Rv1858/modB	501.478	0.309064	0.103555	2.98454	0.00284009	0.0096942	0.309064
Rv0213c/-	237.506	0.397192	0.13311	2.98394	0.00284559	0.00970457	0.397192
Rv3222c/-	1683.56	-0.224812	0.0754771	-2.97855	0.00289617	0.00986853	0.224812
Rv3198A/-	423.409	-0.357066	0.120134	-2.97224	0.00295638	0.010065	0.357066
Rv2085/-	279.137	0.383099	0.128914	2.97175	0.00296112	0.0100668	0.383099
Rv2344c/dgt	1482.59	-0.203669	0.0685373	-2.97165	0.00296203	0.0100668	0.203669
Rv3307/deoD	1545.75	-0.268039	0.0902461	-2.97009	0.0029771	0.0101093	0.268039
Rv2142A/parD2	540.886	0.445068	0.149963	2.96785	0.00299891	0.0101746	0.445068
Rv2160A/-	1079.59	0.278385	0.0938098	2.96755	0.00300186	0.0101758	0.278385
Rv3080c/pknK	452.572	0.374626	0.126323	2.96562	0.00302071	0.0102309	0.374626
Rv0804/-	567.635	-0.322545	0.108919	-2.96133	0.00306317	0.0103658	0.322545
Rv3390/lpqD	419.178	0.37874	0.127911	2.96098	0.00306666	0.0103687	0.37874
Rv3544c/fadE28	356.06	-0.372468	0.125922	-2.95792	0.00309721	0.010463	0.372468
Rv3595c/PE_PGRS59	790.248	-0.242661	0.0820527	-2.95738	0.00310261	0.0104723	0.242661
Rv3724A/cut5a	652.024	-0.29242	0.0989413	-2.95549	0.00312169	0.0105277	0.29242
Rv0178/-	3538.21	0.168371	0.057024	2.95264	0.00315067	0.0106163	0.168371
Rv3785/-	1217.01	0.245513	0.083177	2.95169	0.0031604	0.01064	0.245513
Rv3104c/-	2197.37	-0.16492	0.0560858	-2.9405	0.00327681	0.0110225	0.16492
Rv3577/-	656.232	0.248155	0.0844028	2.94013	0.00328071	0.0110262	0.248155
Rv0338c/-	10641.8	-0.194169	0.0661123	-2.93696	0.00331444	0.0111301	0.194169
Rv0079/-	1417.22	-0.613173	0.208819	-2.93638	0.00332063	0.0111414	0.613173
Rv0313/-	1615.97	0.2073	0.070615	2.93563	0.00332871	0.011159	0.2073
Rv0877/-	1064.13	0.23855	0.0812977	2.93428	0.00334323	0.0111981	0.23855
Rv0050/ponA1	7312.19	-0.150926	0.0514846	-2.93148	0.0033735	0.0112899	0.150926
Rv2778c/-	1525.51	-0.279611	0.0954312	-2.92997	0.00338993	0.0113352	0.279611
Rv3428c/-	22.8543	0.679152	0.232204	2.9248	0.00344674	0.0115154	0.679152
Rv2729c/-	794.502	0.222199	0.0760132	2.92317	0.00346491	0.0115663	0.222199
Rv1246c/relE	270.313	0.337571	0.11556	2.92117	0.00348714	0.0116307	0.337571
Rv1829/-	1659.79	0.207555	0.0711149	2.91858	0.0035163	0.011718	0.207555
Rv0964c/-	193.348	0.410329	0.140715	2.91603	0.0035452	0.0118044	0.410329
Rv1544/-	2877.12	0.199141	0.0683848	2.91206	0.00359054	0.0119452	0.199141
Rv0698/-	387.097	0.306659	0.105373	2.91024	0.00361157	0.012005	0.306659
Rv3686c/-	4815.53	-0.186973	0.0643759	-2.90439	0.00367968	0.0122211	0.186973
Rv1529/fadD24	600.203	-0.300011	0.103311	-2.90397	0.00368466	0.0122274	0.300011
Rv1897c/-	268.035	-0.368811	0.127126	-2.90114	0.00371813	0.012328	0.368811
Rv2305/-	280.593	0.329214	0.113565	2.89891	0.00374466	0.0124056	0.329214
Rv3866/espG1	2525.75	0.165172	0.057019	2.89679	0.00377004	0.0124791	0.165172
Rv0814c/sseC2	2157.44	-0.210115	0.072706	-2.88993	0.00385328	0.012744	0.210115
Rv2134c/-	1959.11	0.209504	0.072503	2.88959	0.00385744	0.012747	0.209504
Rv2746c/pgsA3	591.689	0.256181	0.0887556	2.88636	0.00389725	0.0128678	0.256181
Rv2091c/-	2250.26	0.231048	0.0801364	2.88318	0.00393679	0.0129766	0.231048
Rv3094c/-	4670.76	-0.235473	0.081666	-2.88337	0.00393446	0.0129766	0.235473
Rv0445c/sigK	1482.06	-0.234407	0.0813336	-2.88204	0.0039511	0.0130076	0.234407
Rv2165c/-	2485.85	-0.181616	0.0630195	-2.8819	0.0039528	0.0130076	0.181616
Rv2784c/lppU	1471.93	-0.276132	0.0958681	-2.88033	0.00397254	0.0130616	0.276132
Rv1912c/fadB5	296.239	0.334121	0.116013	2.88003	0.00397636	0.0130633	0.334121
Rv0152c/PE2	360.232	-0.319902	0.111091	-2.87964	0.0039813	0.0130686	0.319902
Rv3005c/-	4107.76	-0.175087	0.0608183	-2.87885	0.00399124	0.0130903	0.175087
Rv3284/-	2672.78	0.156603	0.0544055	2.87843	0.00399655	0.0130968	0.156603
Rv0613c/-	3730.53	-0.286165	0.0995102	-2.87573	0.0040309	0.0131984	0.286165
Rv2700/-	1304.93	-0.247876	0.0862134	-2.87514	0.00403845	0.0132122	0.247876
Rv0195/-	16.5245	-0.669359	0.233002	-2.87275	0.0040691	0.0132965	0.669359
Rv0707/rpsC	11900.3	-0.144395	0.0502663	-2.87261	0.00407096	0.0132965	0.144395
Rv1360/-	3175.36	-0.171354	0.0596881	-2.87083	0.00409401	0.0133607	0.171354
Rv2598/-	154.61	-0.407326	0.141906	-2.87038	0.00409978	0.0133684	0.407326
Rv1984c/cfp21	911.571	-0.251744	0.0877233	-2.86976	0.00410789	0.0133838	0.251744
Rv3042c/serB2	3091.35	0.1364	0.0475536	2.86835	0.0041262	0.0134323	0.1364
Rv1589/bioB	1971.19	-0.223733	0.0780203	-2.86762	0.00413571	0.0134522	0.223733
Rv2015c/-	1151.35	-0.223181	0.0779172	-2.86434	0.00417881	0.0135811	0.223181
Rv2844/-	519.157	0.389065	0.135844	2.86406	0.00418252	0.013582	0.389065
Rv1982A/vapB36	321.851	0.370628	0.129432	2.8635	0.0041899	0.0135947	0.370628
Rv3798/-	683.039	-0.351739	0.122947	-2.8609	0.00422438	0.0136953	0.351739
Rv2740/ephG	432.838	0.25948	0.0907947	2.85788	0.00426479	0.013815	0.25948
Rv3074/-	927.599	0.285211	0.0999099	2.85468	0.00430804	0.0139436	0.285211
Rv0424c/-	1069.01	0.219169	0.0768497	2.85192	0.00434564	0.0140538	0.219169
Rv1651c/PE_PGRS30	435.15	0.327841	0.115058	2.84936	0.00438074	0.0141556	0.327841
Rv1588c/-	164.693	-0.461225	0.162098	-2.84535	0.00443632	0.0143235	0.461225
Rv2433c/-	91.3675	-0.491692	0.173114	-2.84028	0.00450741	0.0145411	0.491692
Rv1240/mdh	2600.56	0.190496	0.0671094	2.83859	0.00453133	0.0146063	0.190496
Rv0799c/-	1557.18	-0.239926	0.0845629	-2.83725	0.00455042	0.0146559	0.239926
Rv3312c/-	609.633	0.236634	0.0834172	2.83676	0.00455743	0.0146664	0.236634
Rv1681/moeX	653.03	0.294306	0.103788	2.83566	0.0045731	0.0147049	0.294306
Rv3420c/rimI	868.434	-0.249269	0.0879598	-2.8339	0.00459838	0.0147741	0.249269
Rv3838c/pheA	895.89	-0.253063	0.0893343	-2.83277	0.00461469	0.0148144	0.253063
Rv2613c/-	976.897	-0.193395	0.0683197	-2.83074	0.00464403	0.0148843	0.193395
Rv2925c/rnc	1909.65	0.176167	0.0622282	2.83099	0.00464039	0.0148843	0.176167
Rv2873/mpt83	209.798	0.402559	0.142559	2.82381	0.00474566	0.0151977	0.402559
Rv1328/glgP	4345.16	-0.143081	0.0507594	-2.81881	0.00482017	0.0154237	0.143081
Rv0694/lldD1	8416.49	0.178554	0.0633694	2.81767	0.00483734	0.0154662	0.178554
Rv2174/mptA	2087.99	-0.177434	0.0629817	-2.81723	0.00484396	0.0154747	0.177434
Rv0408/pta	2530.39	-0.145137	0.0515629	-2.81475	0.00488146	0.0155819	0.145137
Rv2053c/fxsA	1726.21	-0.227365	0.0808469	-2.81229	0.00491903	0.0156891	0.227365
Rv2248/-	1160.09	0.230416	0.0820315	2.80887	0.00497159	0.0158439	0.230416
Rv1813c/-	325.277	-0.647357	0.230572	-2.80762	0.00499094	0.0158927	0.647357
Rv1998c/-	186.747	-0.374322	0.133585	-2.80212	0.00507676	0.0161269	0.374322
Rv2208/cobS	773.017	0.304637	0.108714	2.80219	0.00507565	0.0161269	0.304637
Rv3799c/accD4	13426.2	-0.115602	0.0412533	-2.80225	0.00507473	0.0161269	0.115602
Rv0621/-	183.835	0.445311	0.158956	2.80148	0.00508693	0.0161462	0.445311
Rv2527/vapC17	333.602	0.334639	0.119614	2.79766	0.00514747	0.0163252	0.334639
Rv0967/csoR	407.701	-0.281075	0.100593	-2.79419	0.00520294	0.0164878	0.281075
Rv0162c/adhE1	318.126	-0.457164	0.163766	-2.79156	0.0052454	0.016609	0.457164
Rv1810/-	1909.36	0.190411	0.0682199	2.79114	0.00525229	0.0166175	0.190411
Rv0205/-	905.328	0.207372	0.0743196	2.79028	0.00526631	0.0166485	0.207372
Rv1859/modC	1138.96	0.204528	0.0733295	2.78916	0.00528446	0.0166925	0.204528
Rv0758/phoR	1530.52	0.162318	0.0583222	2.78312	0.00538388	0.0169929	0.162318
Rv1118c/-	215.252	-0.409788	0.147315	-2.78171	0.00540735	0.0170533	0.409788
Rv0135c/-	1032.62	-0.236519	0.085053	-2.78084	0.00542178	0.0170835	0.236519
Rv1914c/-	330.42	-0.319056	0.114743	-2.78061	0.00542561	0.0170835	0.319056
Rv0881/-	278.89	-0.351431	0.126501	-2.77808	0.00546811	0.0172036	0.351431
Rv1317c/alkA	971.05	-0.207506	0.0748681	-2.77161	0.00557791	0.017535	0.207506
Rv2879c/-	3058.55	-0.178981	0.0645874	-2.77114	0.00558598	0.0175464	0.178981
Rv0182c/sigG	1427.96	-0.206712	0.0746163	-2.77033	0.00559991	0.0175761	0.206712
Rv1562c/treZ	692.669	0.2544	0.0918768	2.76892	0.00562422	0.0176384	0.2544
Rv0314c/-	1515.68	-0.151109	0.0546098	-2.76707	0.0056562	0.0177246	0.151109
Rv0979A/rpmF	1761.26	0.197814	0.0715527	2.76459	0.00569936	0.0178456	0.197814
Rv2339/mmpL9	3697.33	0.225096	0.0814643	2.76312	0.00572516	0.0179122	0.225096
Rv2478c/-	250.874	-0.418231	0.151441	-2.76168	0.00575048	0.0179771	0.418231
Rv3908/mutT4	1729.45	-0.224318	0.0814333	-2.75462	0.00587597	0.0183548	0.224318
Rv0446c/-	1196.41	-0.180165	0.0654518	-2.75264	0.00591174	0.0184519	0.180165
Rv0156/pntAb	1063.03	0.239556	0.0871222	2.74965	0.00596581	0.0186059	0.239556
Rv1188/-	192.64	0.385941	0.140386	2.74914	0.00597515	0.0186204	0.385941
Rv0955/-	2730.48	-0.197715	0.0720824	-2.7429	0.00608989	0.0189629	0.197715
Rv1162/narH	4363.26	0.125899	0.045914	2.74207	0.00610536	0.0189961	0.125899
Rv1702c/-	293.033	0.353194	0.129256	2.73252	0.00628528	0.0195404	0.353194
Rv3499c/mce4A	1411.64	0.178199	0.0653079	2.72859	0.00636056	0.0197589	0.178199
Rv3489/-	2385.06	0.189622	0.0695187	2.72764	0.00637894	0.0198004	0.189622
Rv1163/narJ	867.996	0.244824	0.089999	2.72029	0.00652238	0.0202297	0.244824
Rv1445c/devB	1314.36	0.207379	0.0762992	2.71797	0.00656842	0.0203564	0.207379
Rv0659c/mazF2	3251.68	-0.171265	0.0630392	-2.7168	0.0065917	0.0203965	0.171265
Rv3281/accE5	2994.17	0.15109	0.0556132	2.7168	0.0065916	0.0203965	0.15109
Rv1014c/pth	392.146	-0.318577	0.117287	-2.71622	0.00660323	0.0204161	0.318577
Rv2083/-	866.488	0.281802	0.103809	2.71463	0.00663503	0.0204983	0.281802
Rv1380/pyrB	320.802	-0.318737	0.117456	-2.71367	0.0066542	0.0205415	0.318737
Rv2899c/fdhD	1062.09	0.190125	0.0700733	2.71324	0.00666293	0.0205523	0.190125
Rv0749A/-	185.177	-0.376606	0.139312	-2.70333	0.00686479	0.0211584	0.376606
Rv0139/-	1683.17	-0.180113	0.0666644	-2.70178	0.00689687	0.0212406	0.180113
Rv2884/-	274.182	0.334751	0.124025	2.69906	0.00695348	0.0213982	0.334751
Rv2414c/-	989.636	-0.213703	0.0792187	-2.69763	0.00698351	0.0214739	0.213703
Rv3675/-	377.374	0.34467	0.127845	2.69599	0.00701792	0.0215629	0.34467
Rv1864c/-	449.317	-0.263372	0.0977999	-2.69297	0.00708191	0.0217425	0.263372
Rv3550/echA20	543.912	0.307865	0.114355	2.69219	0.00709851	0.0217765	0.307865
Rv0161/-	212.101	-0.372674	0.138558	-2.68965	0.00715261	0.0219254	0.372674
Rv0006/gyrA	20963.6	-0.112384	0.0417928	-2.68908	0.00716499	0.0219463	0.112384
Rv0086/hycQ	1286.75	-0.331486	0.123285	-2.68878	0.00717128	0.0219485	0.331486
Rv3254/-	785.98	0.212237	0.0789923	2.68681	0.00721379	0.0220614	0.212237
Rv2270/lppN	54.3487	-0.571494	0.213233	-2.68014	0.00735912	0.0224884	0.571494
Rv1365c/rsfA	243.555	0.326281	0.121772	2.67943	0.00737468	0.0225185	0.326281
Rv0395/-	17.0245	-0.627168	0.234156	-2.67842	0.00739714	0.0225696	0.627168
Rv2889c/tsf	3399.02	-0.159991	0.0597458	-2.67785	0.00740958	0.02259	0.159991
Rv1679/fadE16	1609.44	0.181869	0.068064	2.67202	0.00753961	0.0229687	0.181869
Rv1940/ribA1	88.2139	0.473139	0.177233	2.66959	0.00759447	0.023118	0.473139
Rv1791/PE19	2172.62	0.220061	0.0824718	2.66832	0.0076232	0.0231875	0.220061
Rv0117/oxyS	287.035	-0.369017	0.138431	-2.66572	0.00768238	0.0233445	0.369017
Rv2240c/-	728.638	-0.326681	0.122558	-2.66553	0.00768667	0.0233445	0.326681
Rv0334/rmlA	616.522	-0.27047	0.101494	-2.66488	0.00770157	0.0233717	0.27047
Rv2045c/lipT	1028.66	0.200893	0.075451	2.66257	0.00775474	0.0235149	0.200893
Rv2711/ideR	3384.69	0.189942	0.071358	2.66182	0.00777199	0.0235491	0.189942
Rv1847/-	375.449	-0.327178	0.122984	-2.66032	0.0078067	0.0236361	0.327178
Rv0078A/-	1802.65	-0.232763	0.0876207	-2.65648	0.00789615	0.0238886	0.232763
Rv3682/ponA2	11014.2	-0.112513	0.0423726	-2.65533	0.00792306	0.0239516	0.112513
Rv0697/-	599.489	0.213642	0.0805058	2.65375	0.00796034	0.0240459	0.213642
Rv0868c/moaD2	531.458	0.288136	0.10859	2.65342	0.00796811	0.0240509	0.288136
Rv1959c/parE1	377.843	0.307321	0.115881	2.65205	0.0080005	0.0241302	0.307321
Rv3789/-	405.878	-0.322895	0.121949	-2.64779	0.00810197	0.0244175	0.322895
Rv0550c/vapB3	104.148	0.409509	0.154739	2.64645	0.00813408	0.0244955	0.409509
Rv1515c/-	385.332	-0.350445	0.132577	-2.64334	0.00820929	0.0247031	0.350445
Rv0866/moaE2	313.874	0.294714	0.111539	2.64226	0.00823544	0.0247629	0.294714
Rv2584c/apt	1917.59	-0.257722	0.0975986	-2.64064	0.00827508	0.0248631	0.257722
Rv2466c/-	242.024	0.338303	0.128138	2.64016	0.00828674	0.0248792	0.338303
Rv3130c/tgs1	351.36	-0.47467	0.179912	-2.63835	0.00833117	0.0249935	0.47467
Rv2583c/relA	5222.85	-0.127834	0.0484588	-2.638	0.00833958	0.0249997	0.127834
Rv1869c/-	6614.4	0.181467	0.0690087	2.62962	0.00854802	0.0256051	0.181467
Rv2246/kasB	6702.41	0.168015	0.063999	2.62528	0.00865785	0.0259144	0.168015
Rv3719/-	4350.57	-0.179577	0.0684226	-2.62453	0.00867681	0.0259514	0.179577
Rv1495/mazF4	143.931	0.401774	0.153131	2.62373	0.00869739	0.0259932	0.401774
Rv1286/cysN	460.81	0.265384	0.101165	2.62328	0.00870885	0.0260077	0.265384
Rv3533c/PPE62	164.439	-0.362604	0.138252	-2.62278	0.0087215	0.0260257	0.362604
Rv3070/-	107.31	-0.446033	0.170087	-2.62238	0.00873171	0.0260365	0.446033
Rv3490/otsA	6617.11	0.154951	0.0590955	2.62205	0.00874029	0.0260424	0.154951
Rv1682/-	503.127	0.287084	0.109543	2.62074	0.00877384	0.0261028	0.287084
Rv2434c/-	533.631	-0.241659	0.0922045	-2.6209	0.00876976	0.0261028	0.241659
Rv1807/PPE31	81.7416	0.520363	0.198605	2.62009	0.00879071	0.0261333	0.520363
Rv0147/-	5338.76	-0.122528	0.0468133	-2.61737	0.00886101	0.0263224	0.122528
Rv2825c/-	583.978	0.304782	0.116473	2.61676	0.00887692	0.0263498	0.304782
Rv1770/-	1528.02	0.198674	0.0759744	2.61501	0.00892246	0.026465	0.198674
Rv3730c/-	223.503	-0.331334	0.126723	-2.61463	0.00893231	0.0264743	0.331334
Rv0467/icl1	4129.01	0.154925	0.0594027	2.60805	0.00910601	0.0269688	0.154925
Rv1099c/glpX	1414.17	-0.214502	0.0823504	-2.60475	0.00919403	0.0272091	0.214502
Rv0005/gyrB	28031.6	-0.171535	0.0659041	-2.6028	0.00924658	0.0273441	0.171535
Rv3666c/dppA	488.311	-0.259986	0.0998976	-2.60253	0.009254	0.0273455	0.259986
Rv1609/trpE	2703.86	-0.150824	0.0580117	-2.59989	0.00932525	0.0275263	0.150824
Rv3163c/-	405.22	-0.249328	0.0959077	-2.59967	0.00933138	0.0275263	0.249328
Rv3522/ltp4	446.538	-0.27986	0.107659	-2.59949	0.00933617	0.0275263	0.27986
Rv2144c/-	1075.95	0.192101	0.0739446	2.5979	0.00937946	0.0276333	0.192101
Rv0830/-	436.767	0.259257	0.0998171	2.59732	0.00939549	0.0276598	0.259257
Rv1022/lpqU	958.396	0.196311	0.0755905	2.59703	0.00940324	0.027662	0.196311
Rv1122/gnd2	1986.01	-0.170908	0.0658825	-2.59413	0.00948295	0.0278756	0.170908
Rv1744c/-	30.5003	0.585797	0.226	2.59202	0.00954154	0.0280269	0.585797
Rv3774/echA21	2769.86	-0.146717	0.0567032	-2.58746	0.00966878	0.0283795	0.146717
Rv2688c/-	635.629	-0.22629	0.0875663	-2.58422	0.00976009	0.0286262	0.22629
Rv3818/-	2632.99	-0.231603	0.0896864	-2.58237	0.00981249	0.0287585	0.231603
Rv1564c/treX	2449.06	0.187642	0.0726836	2.58163	0.00983348	0.0287986	0.187642
Rv1204c/-	827.69	-0.249301	0.0966067	-2.58058	0.00986347	0.0288649	0.249301
Rv1425/-	1056.62	0.18668	0.0724803	2.5756	0.0100068	0.0292448	0.18668
Rv1591/-	987.631	-0.229763	0.0892094	-2.57555	0.0100081	0.0292448	0.229763
Rv2027c/dosT	394.613	0.305552	0.118661	2.57501	0.0100238	0.0292472	0.305552
Rv2742c/-	289.326	-0.317742	0.123386	-2.57519	0.0100184	0.0292472	0.317742
Rv0721/rpsE	7208.91	-0.163308	0.0634522	-2.57372	0.0100611	0.0293343	0.163308
Rv3842c/glpQ1	2455.34	0.203775	0.0792225	2.57218	0.010106	0.0294433	0.203775
Rv2638/-	177.042	0.383786	0.149266	2.57116	0.0101358	0.0295086	0.383786
Rv0909/-	455.163	-0.334503	0.130124	-2.57066	0.0101506	0.0295206	0.334503
Rv3419c/gcp	1748.38	-0.244302	0.0950405	-2.57051	0.010155	0.0295206	0.244302
Rv0342/iniA	1052.88	0.195882	0.076254	2.56881	0.0102047	0.0296357	0.195882
Rv3395c/-	158.891	-0.399316	0.155458	-2.56865	0.0102096	0.0296357	0.399316
Rv1366/-	235.557	0.327432	0.127548	2.56712	0.0102546	0.0297443	0.327432
Rv1776c/-	123.37	0.442994	0.172673	2.56551	0.0103025	0.0298613	0.442994
Rv1825/-	1272.05	0.192378	0.0749942	2.56524	0.0103103	0.029862	0.192378
Rv0897c/-	888.182	0.21685	0.0845772	2.56393	0.0103494	0.0299532	0.21685
Rv0871/cspB	2013.41	-0.150112	0.0585584	-2.56345	0.0103636	0.0299558	0.150112
Rv3012c/gatC	153.782	-0.389688	0.15202	-2.56339	0.0103655	0.0299558	0.389688
Rv0639/nusG	7999.3	-0.110793	0.0432446	-2.56201	0.0104068	0.030053	0.110793
Rv0636/hadB	3160.2	-0.23457	0.0915735	-2.56155	0.0104207	0.0300566	0.23457
Rv1911c/lppC	1169.66	0.185404	0.0723893	2.56121	0.0104309	0.0300566	0.185404
Rv3139/fadE24	7422.42	0.181375	0.0708102	2.56143	0.0104242	0.0300566	0.181375
Rv0193c/-	217.629	0.423311	0.165503	2.55772	0.010536	0.0303372	0.423311
Rv0705/rpsS	9126.01	-0.139902	0.0547303	-2.5562	0.0105821	0.0304255	0.139902
Rv2949c/-	14791.7	-0.247995	0.0970084	-2.55642	0.0105754	0.0304255	0.247995
Rv3893c/PE36	258.774	-0.302772	0.118689	-2.55097	0.0107423	0.0308635	0.302772
Rv3373/echA18	515.659	-0.261701	0.102668	-2.54901	0.0108029	0.031015	0.261701
Rv3334/-	159.974	-0.404481	0.158713	-2.5485	0.0108186	0.0310376	0.404481
Rv0138/-	455.886	-0.308877	0.121303	-2.54633	0.0108861	0.0312083	0.308877
Rv3170/aofH	495.983	-0.231331	0.0910971	-2.53939	0.0111044	0.0318112	0.231331
Rv2818c/-	640.976	0.313025	0.123297	2.53879	0.0111237	0.0318431	0.313025
Rv2214c/ephD	4197.97	0.111978	0.0441272	2.53762	0.0111608	0.0319262	0.111978
Rv2223c/-	1970.77	0.168114	0.0662813	2.53638	0.0112007	0.032017	0.168114
Rv2622/-	169.275	0.352415	0.139002	2.53532	0.0112344	0.0320902	0.352415
Rv3896c/-	863.151	-0.202451	0.0798844	-2.5343	0.0112674	0.032161	0.202451
Rv1487/-	374.293	-0.249967	0.0986483	-2.53392	0.0112794	0.0321721	0.249967
Rv2546/vapC18	33.0365	0.565141	0.223092	2.53322	0.011302	0.0322132	0.565141
Rv1990A/-	69.1586	0.450466	0.178273	2.52683	0.0115097	0.0327815	0.450466
Rv1634/-	1833.16	0.19287	0.0763378	2.52653	0.0115195	0.0327856	0.19287
Rv0078B/-	232.961	-0.317318	0.125644	-2.52554	0.0115522	0.0328549	0.317318
Rv3239c/-	1379.56	-0.164035	0.0649904	-2.52399	0.0116032	0.0329763	0.164035
Rv0555/menD	4503.96	-0.194062	0.0769225	-2.52282	0.0116416	0.0330616	0.194062
Rv2675c/-	1138.7	0.180717	0.071678	2.52124	0.0116943	0.0331871	0.180717
Rv0614/-	44.1332	-0.561644	0.222826	-2.52055	0.0117172	0.0332283	0.561644
Rv0696/-	3056.37	0.176138	0.0699407	2.51838	0.0117894	0.0334091	0.176138
Rv3395A/-	44.8307	-0.543075	0.216051	-2.51364	0.0119493	0.0338377	0.543075
Rv0236A/-	1335.61	-0.237547	0.0947112	-2.50812	0.0121374	0.0343457	0.237547
Rv3823c/mmpL8	5493.4	0.150726	0.0601344	2.50648	0.012194	0.0344811	0.150726
Rv3147/nuoC	2278.04	0.198205	0.0791537	2.50405	0.012278	0.0346937	0.198205
Rv3078/hab	355.279	-0.315099	0.125856	-2.50365	0.0122918	0.0347078	0.315099
Rv3469c/mhpE	179.379	-0.354466	0.141811	-2.49957	0.0124344	0.0350854	0.354466
Rv2264c/-	510.726	0.256534	0.102741	2.49689	0.0125287	0.0353261	0.256534
Rv0309/-	2416.23	0.153266	0.0613999	2.49619	0.0125535	0.0353454	0.153266
Rv1670/-	107.403	0.398263	0.159532	2.49644	0.0125447	0.0353454	0.398263
Rv2764c/thyA	2437.89	-0.210551	0.08451	-2.49143	0.0127229	0.0357968	0.210551
Rv0121c/-	193.594	-0.358822	0.144045	-2.49104	0.0127371	0.0358111	0.358822
Rv2829c/vapC22	544.909	0.268221	0.107714	2.49014	0.0127694	0.0358764	0.268221
Rv0108c/-	1273.96	0.164437	0.0660601	2.48921	0.0128028	0.0358931	0.164437
Rv0159c/PE3	122.518	-0.404892	0.162675	-2.48896	0.0128118	0.0358931	0.404892
Rv0318c/-	147.107	-0.370457	0.148799	-2.48965	0.0127868	0.0358931	0.370457
Rv2735c/-	617.093	-0.253264	0.101749	-2.48911	0.0128065	0.0358931	0.253264
Rv3754/tyrA	599.265	-0.221742	0.0891237	-2.48802	0.0128455	0.0359619	0.221742
Rv0404/fadD30	1957.45	-0.349884	0.140837	-2.48432	0.01298	0.0363127	0.349884
Rv0475/hbhA	1272.08	0.275808	0.111078	2.48302	0.0130275	0.0364195	0.275808
Rv3360/-	184.322	0.347003	0.139785	2.48241	0.0130497	0.0364558	0.347003
Rv2593c/ruvA	1123.77	-0.271894	0.109552	-2.48188	0.0130692	0.0364846	0.271894
Rv0579/-	697.736	0.2128	0.0859393	2.47616	0.0132803	0.0370073	0.2128
Rv0676c/mmpL5	3456.2	0.163524	0.066038	2.47622	0.0132782	0.0370073	0.163524
Rv2313c/-	1002.21	0.21061	0.0850588	2.47605	0.0132847	0.0370073	0.21061
Rv3583c/-	15936.9	0.185375	0.0749406	2.47362	0.013375	0.0372327	0.185375
Rv1063c/-	559.279	0.232661	0.0941893	2.47015	0.0135058	0.0374907	0.232661
Rv1910c/-	342.927	0.270441	0.109462	2.47065	0.0134869	0.0374907	0.270441
Rv2579/dhaA	410.804	-0.259121	0.104893	-2.47033	0.0134989	0.0374907	0.259121
Rv3055/-	211.883	0.323996	0.131135	2.4707	0.0134849	0.0374907	0.323996
Rv0116c/ldtA	718.589	-0.224655	0.0909627	-2.46975	0.0135208	0.0375058	0.224655
Rv2185c/TB16.3	1221.33	-0.207832	0.0842629	-2.46647	0.0136451	0.0378241	0.207832
Rv2921c/ftsY	1221.06	0.192465	0.0780521	2.46586	0.0136686	0.0378625	0.192465
Rv1545/-	695.432	0.244414	0.0991766	2.46443	0.0137231	0.0379685	0.244414
Rv3920c/-	4011.97	-0.151839	0.0616143	-2.46435	0.0137261	0.0379685	0.151839
Rv3858c/gltD	6450.17	0.116616	0.0473694	2.46184	0.0138227	0.0382089	0.116616
Rv2617c/-	472.156	0.27102	0.110117	2.46119	0.0138476	0.0382241	0.27102
Rv3072c/-	283.504	0.287503	0.116811	2.46127	0.0138447	0.0382241	0.287503
Rv1230c/-	1094.12	0.202944	0.0824784	2.46057	0.0138716	0.0382634	0.202944
Rv0061c/-	3018.69	-0.227755	0.0927464	-2.45568	0.0140619	0.0387613	0.227755
Rv1128c/-	701.592	0.219932	0.0896347	2.45365	0.0141414	0.0389531	0.219932
Rv3586/-	965.314	-0.184693	0.0754806	-2.44689	0.0144095	0.0396638	0.184693
Rv3023c/-	93.0479	0.414115	0.169464	2.44368	0.0145384	0.0399907	0.414115
Rv3293/pcd	706.957	0.211393	0.0866021	2.44097	0.014648	0.0402642	0.211393
Rv1045/-	429.004	0.266594	0.109319	2.43868	0.0147411	0.0404917	0.266594
Rv0735/sigL	307.831	-0.263736	0.108176	-2.43802	0.014768	0.0405284	0.263736
Rv3439c/-	818.108	-0.197361	0.080957	-2.43785	0.014775	0.0405284	0.197361
Rv0638/secE1	5497.27	-0.123161	0.0505816	-2.43489	0.0148963	0.0408327	0.123161
Rv2625c/-	79.642	-0.504884	0.207549	-2.4326	0.0149909	0.0410633	0.504884
Rv1161/narG	13796.5	0.104311	0.0428865	2.43226	0.015005	0.0410735	0.104311
Rv3402c/-	457.025	-0.516287	0.212477	-2.42984	0.0151053	0.0413193	0.516287
Rv1327c/glgE	3496.33	0.104766	0.043162	2.42727	0.015213	0.041545	0.104766
Rv1907c/-	564.08	0.240582	0.0991074	2.42749	0.0152037	0.041545	0.240582
Rv3335c/-	1505.43	-0.185653	0.0764913	-2.42711	0.0152194	0.041545	0.185653
Rv0163/-	175.949	-0.356144	0.146832	-2.42552	0.0152866	0.0416704	0.356144
Rv0439c/-	494.374	0.250047	0.103086	2.42561	0.0152828	0.0416704	0.250047
Rv3716c/-	1251.7	-0.20181	0.0832309	-2.42471	0.0153208	0.0417349	0.20181
Rv3312A/-	669.937	0.222619	0.0918526	2.42365	0.0153653	0.0418272	0.222619
Rv1110/lytB2	3161.34	0.137409	0.0567687	2.4205	0.0154991	0.0421624	0.137409
Rv2531c/-	4573.74	-0.16505	0.0682329	-2.41892	0.0155667	0.0423169	0.16505
Rv2438c/nadE	4102.43	-0.158244	0.0654301	-2.41852	0.0155837	0.0423339	0.158244
Rv0355c/PPE8	2262.64	0.175357	0.0725593	2.41674	0.0156604	0.042513	0.175357
Rv3198c/uvrD2	1562.05	-0.159178	0.0658748	-2.41638	0.0156758	0.0425255	0.159178
Rv1919c/-	1103	-0.1923	0.0796555	-2.41415	0.0157718	0.0427565	0.1923
Rv1312/-	3887.93	0.173038	0.0717192	2.41272	0.0158342	0.042896	0.173038
Rv2808/-	358.81	0.315693	0.130888	2.41194	0.0158681	0.0429583	0.315693
Rv0085/hycP	575.107	-0.341222	0.141579	-2.41012	0.0159474	0.0431433	0.341222
Rv2425c/-	1654.69	0.159837	0.0663602	2.40863	0.0160124	0.0432894	0.159837
Rv2955c/-	985.844	-0.183262	0.0763125	-2.40146	0.0163297	0.044117	0.183262
Rv3872/PE35	2326.52	-0.156597	0.0652273	-2.40079	0.0163598	0.044168	0.156597
Rv0925c/-	1085.57	-0.238643	0.0996592	-2.39459	0.0166389	0.04486	0.238643
Rv1507A/-	82.6865	-0.464874	0.194115	-2.39484	0.0166276	0.04486	0.464874
Rv3127/-	640.501	-0.559685	0.234364	-2.3881	0.0169357	0.045629	0.559685
Rv1580c/-	62.1942	0.459987	0.192762	2.3863	0.017019	0.0458222	0.459987
Rv0915c/PPE14	72.5759	0.481894	0.202138	2.38399	0.0171261	0.0460619	0.481894
Rv2341/lppQ	35.597	0.539502	0.226313	2.38388	0.0171314	0.0460619	0.539502
Rv2968c/-	1472.61	-0.141668	0.0595563	-2.37872	0.0173727	0.0466789	0.141668
Rv2331A/-	406.177	-0.249293	0.104833	-2.37802	0.0174061	0.0467366	0.249293
Rv2074/-	3811.7	-0.16984	0.0714467	-2.37716	0.0174464	0.046813	0.16984
Rv2435c/-	1018.39	-0.241998	0.101871	-2.37554	0.0175233	0.0469552	0.241998
Rv3714c/-	658.578	-0.183787	0.077359	-2.37576	0.0175128	0.0469552	0.183787
Rv3553/-	448.319	0.278405	0.117273	2.37399	0.0175971	0.0471211	0.278405
Rv0906/-	2370.94	-0.149182	0.0630124	-2.36751	0.0179083	0.0478987	0.149182
Rv2461c/clpP1	3920.1	-0.186002	0.0785667	-2.36744	0.0179118	0.0478987	0.186002
Rv3665c/dppB	316.17	-0.258811	0.109412	-2.36546	0.0180075	0.0481219	0.258811
Rv0710/rpsQ	8270.42	-0.14304	0.0605368	-2.36286	0.0181348	0.048429	0.14304
Rv0238/-	1696.52	-0.204885	0.0867805	-2.36096	0.0182277	0.0486442	0.204885
Rv0299/-	3063.83	0.119871	0.0507923	2.36002	0.018274	0.0486688	0.119871
Rv2465c/rpiB	381.027	0.270758	0.114703	2.3605	0.0182501	0.0486688	0.270758
Rv2736c/recX	1125.15	-0.239876	0.10164	-2.36006	0.0182717	0.0486688	0.239876
Rv1738/-	62.2519	-0.388332	0.164578	-2.35956	0.0182967	0.0486964	0.388332
Rv0311/-	331.285	0.260644	0.110595	2.35675	0.0184356	0.0490329	0.260644
Rv0733/adk	2003.59	-0.188454	0.0800633	-2.35382	0.0185817	0.0493883	0.188454
Rv2299c/htpG	2246.24	-0.188546	0.0801238	-2.35319	0.0186134	0.049439	0.188546
Rv1862/adhA	620.293	0.250075	0.10635	2.35144	0.0187011	0.0496385	0.250075
Rv1290A/-	26.2425	-0.540872	0.23015	-2.35009	0.0187688	0.0497847	0.540872
Rv1039c/PPE15	26.261	0.532421	0.226682	2.34876	0.018836	0.0499288	0.532421
Rv3060c/-	1462.66	-0.215965	0.0919582	-2.34851	0.0188485	0.0499288	0.215965
Rv2079/-	654.037	0.199667	0.0850451	2.34777	0.0188861	0.0499948	0.199667
Rv1348/irtA	802.349	-0.46415	0.197729	-2.3474	0.0189048	0.0500108	0.46415
Rv3202c/-	920.263	-0.232144	0.0989682	-2.34564	0.0189942	0.0501859	0.232144
Rv3203/lipV	266.502	0.270157	0.115176	2.3456	0.0189965	0.0501859	0.270157
Rv3264c/manB	3401.61	0.104598	0.0446362	2.34334	0.0191121	0.0504576	0.104598
Rv3575c/-	445.028	-0.297394	0.126996	-2.34176	0.0191933	0.0506378	0.297394
Rv3309c/upp	161.087	-0.363743	0.155428	-2.34026	0.0192702	0.0508067	0.363743
Rv0939/-	2242.78	0.167433	0.0715688	2.33947	0.0193109	0.05088	0.167433
Rv3543c/fadE29	435.319	-0.236123	0.100949	-2.33903	0.0193337	0.0509061	0.236123
Rv2250c/-	33.4701	-0.537702	0.230009	-2.33774	0.0194005	0.0510479	0.537702
Rv1857/modA	3283.37	0.188149	0.0805336	2.33629	0.0194763	0.0512132	0.188149
Rv0726c/-	997.699	0.185818	0.079579	2.33501	0.0195428	0.0513536	0.185818
Rv0204c/-	1237.57	0.165199	0.0708009	2.33329	0.0196331	0.0515565	0.165199
Rv3846/sodA	1482.04	-0.223481	0.0958173	-2.33237	0.0196814	0.0516489	0.223481
Rv1111c/-	1872.6	-0.186008	0.0797596	-2.33211	0.0196949	0.0516499	0.186008
Rv1315/murA	2802.48	-0.13123	0.0562799	-2.33175	0.019714	0.0516657	0.13123
Rv1086/-	1190.93	0.172998	0.0742075	2.33127	0.0197391	0.051697	0.172998
Rv0869c/moaA2	1911.44	0.217916	0.0935528	2.32933	0.0198414	0.0519303	0.217916
Rv0411c/glnH	914.591	0.187257	0.080424	2.32837	0.0198923	0.0520292	0.187257
Rv1192/-	4604.83	-0.143711	0.0617887	-2.32584	0.0200272	0.0523471	0.143711
Rv2885c/-	1203.47	-0.167869	0.0722902	-2.32216	0.0202245	0.0528278	0.167869
Rv0447c/ufaA1	710.84	-0.226586	0.0977128	-2.3189	0.0204006	0.0532221	0.226586
Rv1005c/pabB	598.218	0.230075	0.0992188	2.31886	0.0204025	0.0532221	0.230075
Rv2445c/ndkA	1360.94	-0.188245	0.0813248	-2.31473	0.0206276	0.0537737	0.188245
Rv1236/sugA	607.765	-0.222917	0.0963341	-2.314	0.020668	0.0538296	0.222917
Rv2790c/ltp1	3088.61	-0.133587	0.057734	-2.31384	0.0206764	0.0538296	0.133587
Rv1671/-	52.159	0.455291	0.196819	2.31325	0.0207091	0.0538791	0.455291
Rv3591c/-	140.021	-0.330608	0.143018	-2.31166	0.0207963	0.0540704	0.330608
Rv3279c/birA	334.38	-0.256048	0.110851	-2.30984	0.020897	0.0542963	0.256048
Rv2822c/-	154.202	0.363726	0.157572	2.30831	0.0209817	0.0544806	0.363726
Rv0297/PE_PGRS5	1043.47	-0.192821	0.0836351	-2.3055	0.0211385	0.0548514	0.192821
Rv3874/esxB	7664.32	0.177869	0.0772985	2.30106	0.021388	0.0554623	0.177869
Rv2237/-	453.743	0.212121	0.0921953	2.30078	0.0214039	0.055467	0.212121
Rv0894/-	114.786	-0.416414	0.181143	-2.29882	0.0215152	0.055719	0.416414
Rv3107c/agpS	606.33	-0.212323	0.0924695	-2.29614	0.0216677	0.05604	0.212323
Rv3735/-	722.657	0.204221	0.0889379	2.29622	0.0216633	0.05604	0.204221
Rv1760/-	192.471	-0.34126	0.148642	-2.29585	0.0216847	0.0560473	0.34126
Rv0296c/-	1247.67	-0.191052	0.0833815	-2.2913	0.0219459	0.0566851	0.191052
Rv1613/trpA	7505.15	-0.155258	0.0677891	-2.29031	0.0220035	0.0567966	0.155258
Rv0292/eccE3	2505.25	0.196019	0.0856255	2.28925	0.0220646	0.056917	0.196019
Rv0080/-	401.787	-0.491086	0.214722	-2.28708	0.0221912	0.0572061	0.491086
Rv2806/-	73.2518	-0.447161	0.196046	-2.2809	0.0225546	0.058105	0.447161
Rv3123/-	234.726	-0.295474	0.129622	-2.27951	0.022637	0.0582791	0.295474
Rv1225c/-	174.017	0.309886	0.136011	2.27839	0.0227031	0.0584111	0.309886
Rv2116/lppK	167.444	-0.346624	0.152155	-2.2781	0.0227209	0.0584188	0.346624
Rv0310c/-	162.871	-0.349491	0.153825	-2.272	0.0230867	0.0593025	0.349491
Rv2927c/-	5047.48	-0.1794	0.0789659	-2.27186	0.0230947	0.0593025	0.1794
Rv1242/vapC33	701.363	0.205258	0.0904198	2.27006	0.0232038	0.0595439	0.205258
Rv1771/-	2018.53	0.173439	0.0764865	2.26758	0.0233549	0.0598849	0.173439
Rv1782/eccB5	3815.45	0.149809	0.0660743	2.26728	0.0233734	0.0598849	0.149809
Rv3140/fadE23	11727.2	0.12765	0.0563045	2.26713	0.0233823	0.0598849	0.12765
Rv0677c/mmpS5	1135.22	0.192951	0.0851189	2.26685	0.0233997	0.0598904	0.192951
Rv1019/-	744.142	0.220991	0.0975007	2.26656	0.023417	0.0598959	0.220991
Rv2063A/mazF7	89.3865	0.43492	0.192007	2.26512	0.023505	0.0600698	0.43492
Rv2420c/-	438.054	-0.218049	0.0962758	-2.26484	0.0235227	0.0600698	0.218049
Rv2901c/-	1597.52	0.157723	0.0696445	2.26469	0.0235314	0.0600698	0.157723
Rv3599c/-	94.3465	-0.365422	0.161373	-2.26446	0.023546	0.0600698	0.365422
Rv3440c/-	238.207	-0.26427	0.116799	-2.26261	0.0236597	0.0603206	0.26427
Rv0584/-	400.775	-0.229603	0.101517	-2.26172	0.0237147	0.0604217	0.229603
Rv2614c/thrS	2959.71	-0.11762	0.0520437	-2.26003	0.0238195	0.0606497	0.11762
Rv1100/-	526.897	0.221393	0.0979809	2.25955	0.0238491	0.0606858	0.221393
Rv0566c/-	241.013	0.297166	0.131703	2.25634	0.0240496	0.0611565	0.297166
Rv3098A/-	506.214	0.245113	0.108649	2.25602	0.0240697	0.061168	0.245113
Rv1569/bioF1	834.623	0.22503	0.0997626	2.25565	0.0240924	0.0611864	0.22503
Rv0911/-	983.567	-0.166195	0.073715	-2.25457	0.0241606	0.0613199	0.166195
Rv0625c/-	448.578	-0.291036	0.129223	-2.2522	0.0243097	0.0616586	0.291036
Rv1143/mcr	656.381	-0.185083	0.082202	-2.25157	0.0243497	0.0617204	0.185083
Rv3031/-	2005.38	-0.187605	0.0833558	-2.25065	0.0244077	0.0618277	0.187605
Rv2498c/citE	606.121	0.17907	0.0795842	2.25007	0.0244443	0.0618804	0.17907
Rv3441c/mrsA	3529.5	-0.158911	0.070751	-2.24606	0.0247002	0.0624881	0.158911
Rv0593/lprL	230.49	-0.286767	0.127834	-2.24328	0.0248787	0.0628994	0.286767
Rv3306c/amiB1	1683.34	-0.168602	0.0752449	-2.24071	0.0250447	0.0632784	0.168602
Rv0757/phoP	1246.56	0.152831	0.0682551	2.23911	0.0251486	0.0634694	0.152831
Rv3298c/lpqC	690.161	-0.182829	0.0816546	-2.23905	0.0251525	0.0634694	0.182829
Rv2103c/vapC37	1119.9	0.184469	0.0825559	2.23447	0.0254523	0.0641848	0.184469
Rv3718c/-	232.255	-0.289622	0.129732	-2.23247	0.025584	0.0644757	0.289622
Rv1773c/-	96.2747	0.398266	0.178498	2.23121	0.0256671	0.0646435	0.398266
Rv1590/-	585.57	-0.206121	0.0925	-2.22833	0.0258582	0.0650833	0.206121
Rv1241/vapB33	589.108	0.227641	0.102202	2.22736	0.0259231	0.0651635	0.227641
Rv2848c/cobB	1370.75	0.142438	0.0639485	2.22739	0.0259212	0.0651635	0.142438
Rv2225/panB	1102.59	0.150834	0.0677649	2.22584	0.0260249	0.0653683	0.150834
Rv3399/-	258.903	0.25496	0.114555	2.22565	0.0260378	0.0653683	0.25496
Rv3389c/htdY	1280.02	-0.215322	0.097019	-2.21938	0.0264607	0.0663878	0.215322
Rv3701c/-	822.788	0.184497	0.0831787	2.21808	0.0265497	0.0665685	0.184497
Rv0786c/-	350.01	0.290041	0.130804	2.21737	0.0265977	0.0666465	0.290041
Rv1707/-	2728.49	-0.209176	0.0943577	-2.21684	0.026634	0.0666527	0.209176
Rv2830c/vapB22	134.314	0.333952	0.15064	2.21688	0.0266312	0.0666527	0.333952
Rv3770c/-	324.377	-0.245625	0.110823	-2.21638	0.0266655	0.0666891	0.245625
Rv1299/prfA	6659.74	0.0848182	0.038276	2.21596	0.026694	0.0667182	0.0848182
Rv1578c/-	163.524	0.344798	0.155658	2.21509	0.0267537	0.0668248	0.344798
Rv2051c/ppm1	5668.64	0.141517	0.0639133	2.21419	0.0268155	0.0669367	0.141517
Rv0842/-	179.58	-0.304468	0.137641	-2.21205	0.0269635	0.0672635	0.304468
Rv3709c/ask	4498.95	-0.11807	0.0533955	-2.21124	0.0270195	0.0673607	0.11807
Rv0820/phoT	1502.16	0.195092	0.0882679	2.21023	0.0270895	0.0674925	0.195092
Rv3475/-	92.4672	0.43631	0.197489	2.20929	0.0271546	0.0676118	0.43631
Rv1152/-	365.816	0.257239	0.116501	2.20805	0.0272409	0.0677839	0.257239
Rv2739c/-	765.752	-0.258463	0.117239	-2.20458	0.0274837	0.0683448	0.258463
Rv0096/PPE1	56.4699	0.416574	0.189391	2.19954	0.0278392	0.0691853	0.416574
Rv3267/-	4902.27	-0.150536	0.0685162	-2.19709	0.0280143	0.0695462	0.150536
Rv3338/-	627.807	-0.260408	0.118528	-2.19701	0.0280198	0.0695462	0.260408
Rv2604c/snoP	979.711	-0.146268	0.0666429	-2.1948	0.0281778	0.0698504	0.146268
Rv3326/-	87.4135	0.430106	0.195959	2.19488	0.0281725	0.0698504	0.430106
Rv1905c/aao	1699.19	0.155039	0.0706573	2.19423	0.0282188	0.0698642	0.155039
Rv2082/-	1781.85	0.126642	0.0577155	2.19425	0.0282177	0.0698642	0.126642
Rv1928c/-	159.585	-0.342716	0.156286	-2.19288	0.0283163	0.0700614	0.342716
Rv1010/ksgA	2099.74	-0.155508	0.0709237	-2.19261	0.0283354	0.0700647	0.155508
Rv3024c/trmU	1673.75	-0.12598	0.0574872	-2.19144	0.0284199	0.0701417	0.12598
Rv3710/leuA	6554.43	-0.10961	0.0500075	-2.19187	0.0283891	0.0701417	0.10961
Rv3844/-	172.749	-0.329844	0.150499	-2.19167	0.0284032	0.0701417	0.329844
Rv0912/-	400.667	-0.225195	0.102791	-2.19081	0.0284652	0.0701876	0.225195
Rv1402/priA	986.481	0.255335	0.116568	2.19044	0.028492	0.0701876	0.255335
Rv3759c/proX	3056.3	-0.18614	0.0849761	-2.19049	0.0284884	0.0701876	0.18614
Rv1737c/narK2	134.075	-0.513177	0.234354	-2.18975	0.0285426	0.0702682	0.513177
Rv2696c/-	1897.09	0.182466	0.0833424	2.18935	0.0285713	0.070295	0.182466
Rv2296/-	1399.53	0.164333	0.0751431	2.18693	0.0287477	0.070685	0.164333
Rv0217c/lipW	351.577	0.240448	0.110104	2.18383	0.0289748	0.071199	0.240448
Rv0119/fadD7	271.001	-0.292789	0.134095	-2.18345	0.0290029	0.0712234	0.292789
Rv2259/mscR	2214.24	-0.16036	0.0734932	-2.18197	0.0291117	0.0714462	0.16036
Rv0956/purN	336.219	-0.307147	0.140798	-2.18147	0.0291484	0.0714916	0.307147
Rv1407/fmu	613.287	0.235646	0.108128	2.17932	0.0293079	0.0718381	0.235646
Rv3715c/recR	1490.65	-0.186121	0.0854462	-2.17822	0.0293893	0.0719929	0.186121
Rv0684/fusA1	32231.4	0.0778966	0.0357778	2.17723	0.0294632	0.072129	0.0778966
Rv1721c/vapB12	98.8837	0.417	0.191725	2.175	0.0296304	0.0724934	0.417
Rv2016/-	296.019	-0.270413	0.124346	-2.17467	0.0296545	0.0725073	0.270413
Rv1190/-	67.0064	0.435185	0.200575	2.16969	0.0300304	0.0733386	0.435185
Rv2158c/murE	2180.87	0.311978	0.143791	2.16967	0.0300318	0.0733386	0.311978
Rv1027c/kdpE	141.959	0.337943	0.155833	2.16863	0.0301112	0.0734869	0.337943
Rv3131/-	246.726	-0.395174	0.182297	-2.16775	0.030178	0.0736044	0.395174
Rv3289c/-	102.057	0.3983	0.183789	2.16716	0.0302224	0.073667	0.3983
Rv2130c/mshC	1476.41	0.143999	0.0665693	2.16314	0.0305301	0.0743711	0.143999
Rv0457c/-	567.466	-0.223791	0.103522	-2.16178	0.0306349	0.0745498	0.223791
Rv1943c/mazE5	345.569	0.231158	0.106933	2.1617	0.0306413	0.0745498	0.231158
Rv1628c/-	973.089	-0.18259	0.0845076	-2.16063	0.0307241	0.0746176	0.18259
Rv1976c/-	186.719	0.35817	0.165768	2.16067	0.0307205	0.0746176	0.35817
Rv2212/-	641.799	0.211049	0.0976806	2.1606	0.030726	0.0746176	0.211049
Rv2374c/hrcA	3117.9	0.115546	0.0535059	2.15949	0.0308118	0.0747799	0.115546
Rv3502c/-	403.744	0.206405	0.0956201	2.1586	0.0308813	0.0749024	0.206405
Rv2032/acg	23.7428	-0.39666	0.183949	-2.15636	0.0310559	0.0752795	0.39666
Rv0203/-	835.74	-0.203779	0.0946168	-2.15373	0.0312614	0.075731	0.203779
Rv3058c/-	1357.69	0.180916	0.0840387	2.15277	0.0313366	0.0758665	0.180916
Rv1302/rfe	2249.44	-0.125215	0.0581784	-2.15227	0.0313765	0.0759164	0.125215
Rv0346c/ansP2	5087.81	-0.135702	0.0630603	-2.15194	0.031402	0.0759214	0.135702
Rv3892c/PPE69	225.191	-0.299318	0.139104	-2.15175	0.0314171	0.0759214	0.299318
Rv3888c/-	1448.98	-0.165136	0.0767845	-2.15064	0.0315046	0.0760862	0.165136
Rv0285/PE5	1068.91	0.231667	0.107753	2.14997	0.0315573	0.0761668	0.231667
Rv1558/-	952.561	-0.146754	0.0683163	-2.14816	0.0317012	0.0764674	0.146754
Rv2268c/cyp128	177.148	-0.35716	0.166423	-2.1461	0.0318647	0.0768146	0.35716
Rv0640/rplK	6527.41	-0.123772	0.057717	-2.14447	0.0319953	0.0770824	0.123772
Rv2157c/murF	1282.4	0.208904	0.0974471	2.14377	0.0320512	0.0771698	0.208904
Rv3721c/dnaZX	2076.01	-0.148209	0.0691688	-2.14271	0.0321361	0.077327	0.148209
Rv0619/galTb	67.9693	-0.38679	0.180569	-2.14207	0.0321881	0.0774047	0.38679
Rv2597/-	522.748	-0.17434	0.0814095	-2.14152	0.0322319	0.0774628	0.17434
Rv0379/secE2	35.0593	-0.500647	0.233812	-2.14124	0.032255	0.077471	0.500647
Rv2690c/-	761.671	-0.193072	0.0901892	-2.14075	0.0322944	0.0775184	0.193072
Rv1524/-	856.842	0.171674	0.0802401	2.1395	0.0323953	0.0777132	0.171674
Rv0248c/-	9404.89	-0.100386	0.0469428	-2.13847	0.0324787	0.077866	0.100386
Rv1743/pknE	1471.4	0.133588	0.062546	2.13584	0.0326928	0.0783315	0.133588
Rv0114/gmhB	633.394	0.212992	0.0998509	2.1331	0.0329161	0.078788	0.212992
Rv1832/gcvB	6118.93	0.109702	0.0514305	2.13302	0.0329233	0.078788	0.109702
Rv1985c/-	197.935	-0.286085	0.134169	-2.13228	0.0329839	0.078885	0.286085
Rv3470c/ilvB2	401.749	-0.236074	0.110742	-2.13174	0.0330281	0.0789427	0.236074
Rv2610c/pimA	1830.25	-0.127297	0.0598246	-2.12784	0.0333501	0.0796641	0.127297
Rv2070c/cobK	233.179	-0.284666	0.133821	-2.12722	0.033402	0.0797398	0.284666
Rv0176/-	3454.59	-0.115036	0.0541389	-2.12483	0.0336005	0.0801651	0.115036
Rv0818/-	2118.8	0.135036	0.0635909	2.12351	0.0337112	0.0803804	0.135036
Rv3323c/moaX	414.245	-0.219901	0.103587	-2.12286	0.0337656	0.0804614	0.219901
Rv1411c/lprG	4708.77	0.0946771	0.0446811	2.11895	0.0340944	0.0811959	0.0946771
Rv3258c/-	2330.84	-0.180935	0.0854648	-2.11708	0.0342534	0.0815251	0.180935
Rv2875/mpt70	174.939	0.291866	0.138466	2.10785	0.0350439	0.0833562	0.291866
Rv0198c/zmp1	4563.81	-0.120316	0.0571163	-2.1065	0.0351606	0.0835329	0.120316
Rv0261c/narK3	145.674	0.318878	0.151376	2.10653	0.0351584	0.0835329	0.318878
Rv1923/lipD	2228.17	0.147145	0.0699866	2.10247	0.0355122	0.084216	0.147145
Rv2090/-	121.946	0.362829	0.172539	2.10288	0.0354761	0.084216	0.362829
Rv2743c/-	1542.2	-0.171802	0.081707	-2.10265	0.035496	0.084216	0.171802
Rv2047c/-	2398.85	-0.134465	0.0639901	-2.10134	0.035611	0.0843994	0.134465
Rv3481c/-	340.395	-0.238837	0.113828	-2.09822	0.0358858	0.0849995	0.238837
Rv3761c/fadE36	542.138	-0.176471	0.0842262	-2.0952	0.0361529	0.0855808	0.176471
Rv2585c/-	3433.52	-0.168861	0.0806179	-2.09458	0.0362084	0.0856606	0.168861
Rv0834c/PE_PGRS14	545.91	0.31503	0.150461	2.09377	0.0362804	0.0857793	0.31503
Rv1338/murI	1732.06	0.142093	0.067902	2.09262	0.0363831	0.0859705	0.142093
Rv1033c/trcR	283.958	0.255843	0.122327	2.09148	0.0364854	0.0861608	0.255843
Rv0989c/grcC2	235.463	0.285292	0.136541	2.08942	0.0366695	0.0865387	0.285292
Rv3623/lpqG	647.462	-0.207782	0.0994551	-2.0892	0.0366894	0.0865387	0.207782
Rv0662c/vapB7	60.0072	-0.40154	0.192418	-2.08681	0.0369049	0.0869949	0.40154
Rv1412/ribC	246.787	-0.256291	0.122873	-2.08582	0.0369949	0.0871548	0.256291
Rv2182c/-	3590.94	-0.155929	0.0747894	-2.08491	0.0370777	0.0872977	0.155929
Rv1705c/PPE22	147.74	-0.303266	0.145483	-2.08454	0.037111	0.0873239	0.303266
Rv2913c/-	395.117	-0.20436	0.0980812	-2.08358	0.0371988	0.0874782	0.20436
Rv3283/sseA	5322.95	0.103204	0.0496626	2.0781	0.0377	0.088604	0.103204
Rv2409c/-	578.203	0.205	0.0986601	2.07785	0.0377236	0.0886067	0.205
Rv3906c/-	499.981	-0.2379	0.114636	-2.07526	0.0379625	0.0891146	0.2379
Rv0594/mce2F	467.682	-0.188527	0.0909074	-2.07383	0.0380948	0.0893188	0.188527
Rv2294/-	579.559	-0.203642	0.0981932	-2.0739	0.038089	0.0893188	0.203642
Rv1239c/corA	416.273	0.240835	0.116243	2.07183	0.0382814	0.0897029	0.240835
Rv1921c/lppF	96.4778	-0.389359	0.187956	-2.07154	0.0383082	0.0897122	0.389359
Rv0064/-	3721.22	-0.12538	0.0605831	-2.06956	0.0384938	0.0900934	0.12538
Rv3418c/groES	2566.68	-0.168206	0.0814098	-2.06617	0.0388125	0.0907797	0.168206
Rv3667/acs	1006.98	-0.148254	0.0717609	-2.06595	0.0388331	0.0907797	0.148254
Rv3534c/hsaF	305.086	-0.238898	0.115702	-2.06477	0.0389445	0.0909861	0.238898
Rv2118c/-	681.613	0.185114	0.0897062	2.06356	0.0390594	0.0911491	0.185114
Rv3041c/-	714.835	-0.213779	0.103598	-2.06355	0.0390606	0.0911491	0.213779
Rv1677/dsbF	2302.42	0.110929	0.0537872	2.06238	0.0391719	0.0913056	0.110929
Rv3859c/gltB	21583.4	0.0729433	0.035369	2.06235	0.039174	0.0913056	0.0729433
Rv0486/mshA	4360.16	0.12933	0.0628357	2.05822	0.0395692	0.0921177	0.12933
Rv2429/ahpD	699.246	-0.257083	0.124893	-2.05843	0.0395487	0.0921177	0.257083
Rv2993c/-	1974.13	-0.133827	0.0650821	-2.05628	0.0397553	0.0924961	0.133827
Rv3853/rraA	854.778	0.175351	0.0853848	2.05366	0.0400087	0.0930308	0.175351
Rv1714/-	363.785	0.27369	0.133656	2.04771	0.0405883	0.0943228	0.27369
Rv0672/fadE8	1826.98	0.135589	0.0662341	2.04712	0.0406463	0.0944021	0.135589
Rv3142c/-	569.197	0.250897	0.122576	2.04687	0.0406711	0.0944039	0.250897
Rv3324c/moaC3	97.8939	-0.375554	0.18354	-2.04617	0.0407394	0.0945067	0.375554
Rv0010c/-	1318.54	-0.185434	0.0907812	-2.04264	0.0410876	0.0952585	0.185434
Rv2612c/pgsA1	743.37	-0.162227	0.0794538	-2.04177	0.0411743	0.0954032	0.162227
Rv3610c/ftsH	6807.49	0.108503	0.0531926	2.03981	0.0413696	0.0957994	0.108503
Rv3405c/-	478.059	-0.213097	0.104507	-2.03906	0.0414436	0.0959144	0.213097
Rv1300/hemK	5973.52	-0.0901324	0.0442426	-2.03723	0.0416267	0.0962817	0.0901324
Rv2754c/thyX	206.268	-0.340669	0.167338	-2.03582	0.0417687	0.0965533	0.340669
Rv1234/-	931.705	0.162744	0.0800447	2.03317	0.0420356	0.0971134	0.162744
Rv1291c/-	25.8751	-0.476204	0.234391	-2.03166	0.0421882	0.0974087	0.476204
Rv0582/vapC26	592.862	-0.176679	0.0869773	-2.03132	0.0422221	0.0974298	0.176679
Rv1245c/-	1037.79	0.158044	0.0778185	2.03093	0.0422617	0.0974457	0.158044
Rv2199c/-	2968.38	0.141546	0.0697005	2.03077	0.0422784	0.0974457	0.141546
Rv2898c/-	390.2	0.201819	0.0994182	2.03	0.0423564	0.0975684	0.201819
Rv1450c/PE_PGRS27	37.7061	0.475859	0.234456	2.02963	0.0423946	0.0975992	0.475859
Rv3191c/-	43.7689	0.419825	0.206935	2.02878	0.0424812	0.0977415	0.419825
Rv3865/espF	1243.35	0.177924	0.0877131	2.02848	0.0425109	0.0977528	0.177924
Rv0443/-	1592.13	0.16118	0.0794843	2.02782	0.0425783	0.0978507	0.16118
Rv2580c/hisS	2009.6	0.11467	0.0565709	2.02702	0.0426609	0.0979832	0.11467
Rv2333c/stp	333.289	-0.22853	0.112756	-2.02677	0.0426862	0.0979843	0.22853
Rv1133c/metE	29866.6	0.184991	0.0913415	2.02526	0.0428403	0.0982807	0.184991
Rv2644c/-	63.8906	-0.404368	0.199751	-2.02436	0.042933	0.098436	0.404368
Rv2115c/mpa	8894.23	0.153672	0.0759491	2.02336	0.0430361	0.0986149	0.153672
Rv2628/-	88.2992	-0.369367	0.182611	-2.0227	0.0431043	0.0987138	0.369367
Rv0717/rpsN1	649.118	-0.198543	0.0981795	-2.02224	0.0431511	0.0987635	0.198543
Rv0645c/mmaA1	1532.65	-0.182851	0.0904899	-2.02068	0.0433132	0.099077	0.182851
Rv0838/lpqR	541.066	0.186676	0.0926305	2.01527	0.0438759	0.100306	0.186676
Rv2365c/-	495.767	0.295645	0.146782	2.01418	0.043991	0.100511	0.295645
Rv0867c/rpfA	8740.77	-0.206835	0.102812	-2.01179	0.0442425	0.100997	0.206835
Rv1080c/greA	9418.95	0.119656	0.0594809	2.01167	0.0442552	0.100997	0.119656
Rv0403c/mmpS1	421.202	-0.263689	0.131334	-2.00778	0.044667	0.101878	0.263689
Rv2196/qcrB	23765.4	0.106216	0.0529202	2.00709	0.0447399	0.101957	0.106216
Rv2843/-	298.147	0.230202	0.114715	2.00672	0.0447794	0.101957	0.230202
Rv3064c/-	182.981	0.284148	0.141582	2.00694	0.0447556	0.101957	0.284148
Rv1582c/-	271.914	0.270157	0.134689	2.00578	0.0448798	0.102127	0.270157
Rv2139/pyrD	1414.25	0.174648	0.0871703	2.00353	0.0451206	0.10259	0.174648
Rv2998/-	115.872	-0.360537	0.179963	-2.00339	0.0451354	0.10259	0.360537
Rv2651c/-	357.332	0.227599	0.113652	2.00259	0.0452214	0.102726	0.227599
Rv3609c/folE	1738.69	0.163588	0.0817741	2.00048	0.0454479	0.103181	0.163588
Rv0901/-	321.226	0.231352	0.115872	1.99662	0.0458661	0.104071	0.231352
Rv0194/-	157.778	0.282576	0.141551	1.99629	0.0459028	0.104094	0.282576
Rv0994/moeA1	1823.22	-0.153192	0.0767592	-1.99575	0.0459606	0.104165	0.153192
Rv1332/-	2972.91	0.124027	0.0621763	1.99476	0.0460686	0.10435	0.124027
Rv1424c/-	434.913	-0.272127	0.13648	-1.9939	0.0461633	0.104504	0.272127
Rv0954/-	5392.08	-0.176005	0.0883808	-1.99144	0.0464324	0.105053	0.176005
Rv3571/kshB	358.978	0.20555	0.103253	1.99074	0.0465098	0.105168	0.20555
Rv2629/-	2242.97	-0.135883	0.0682763	-1.99019	0.0465698	0.10521	0.135883
Rv3491/-	2362.12	0.189443	0.0951965	1.99002	0.0465884	0.10521	0.189443
Rv3839/-	35.3772	-0.463609	0.232988	-1.98984	0.0466085	0.10521	0.463609
Rv2789c/fadE21	3328.28	-0.105234	0.0528974	-1.98939	0.0466581	0.105261	0.105234
Rv0280/PPE3	800.674	0.270304	0.135919	1.98871	0.046733	0.10537	0.270304
Rv0872c/PE_PGRS15	1411.81	0.167491	0.0842726	1.98749	0.046868	0.105614	0.167491
Rv2175c/-	311.035	0.199507	0.100429	1.98654	0.0469732	0.105791	0.199507
Rv1226c/-	372.039	0.288114	0.145061	1.98616	0.0470161	0.105827	0.288114
Rv0110/-	326.036	-0.220947	0.111334	-1.98455	0.0471946	0.106168	0.220947
Rv3398c/idsA1	183.844	0.313135	0.157853	1.98372	0.0472871	0.106315	0.313135
Rv2703/sigA	12908.9	-0.0922828	0.0465376	-1.98297	0.0473707	0.106442	0.0922828
Rv1285/cysD	182.934	0.285629	0.144096	1.98221	0.0474554	0.106539	0.285629
Rv1553/frdB	17.5544	0.459626	0.231888	1.9821	0.0474679	0.106539	0.459626
Rv1508c/-	2885.42	0.124113	0.0626353	1.98152	0.0475334	0.106625	0.124113
Rv1243c/PE_PGRS23	43.4698	0.430606	0.217426	1.98047	0.0476502	0.106825	0.430606
Rv3154/nuoJ	3178.99	0.140712	0.0710582	1.98024	0.0476765	0.106825	0.140712
Rv0750/-	448.676	-0.268615	0.13567	-1.97991	0.0477132	0.106846	0.268615
Rv2245/kasA	8786.83	0.174729	0.0883551	1.97758	0.0479762	0.107374	0.174729
Rv2846c/efpA	8697.65	-0.105972	0.0535948	-1.97728	0.0480097	0.107388	0.105972
Rv2936/drrA	8410.96	0.109217	0.05525	1.97678	0.0480668	0.107447	0.109217
Rv3090/-	112.063	0.341647	0.172849	1.97657	0.0480906	0.107447	0.341647
Rv0136/cyp138	256.22	-0.239251	0.121382	-1.97106	0.0487176	0.108786	0.239251
Rv3332/nagA	572.807	0.240661	0.122126	1.9706	0.0487697	0.108841	0.240661
Rv0893c/-	551.737	0.224233	0.113922	1.96831	0.0490323	0.109365	0.224233
Rv2894c/xerC	1346.64	0.189189	0.0961808	1.96702	0.0491815	0.109635	0.189189
Rv1116A/-	369.245	-0.276555	0.140728	-1.96518	0.0493937	0.110046	0.276555
Rv3596c/clpC1	23506.1	-0.0769398	0.0391637	-1.96457	0.0494642	0.110141	0.0769398
Rv1511/gmdA	2535.79	-0.0995882	0.0507894	-1.96081	0.0499015	0.111052	0.0995882
Rv1106c/-	1688.44	0.124598	0.0635629	1.96023	0.0499692	0.111052	0.124598
Rv1549/fadD11.1	139.315	0.285132	0.145469	1.96008	0.0499863	0.111052	0.285132
Rv3215/entC	686.663	-0.164623	0.0839855	-1.96013	0.0499806	0.111052	0.164623
Rv0011c/-	2041.74	-0.291218	0.148625	-1.95941	0.0500644	0.11111	0.291218
Rv0094c/-	53.8937	-0.409684	0.209115	-1.95914	0.0500969	0.11111	0.409684
Rv0976c/-	166.346	0.315462	0.16102	1.95915	0.0500951	0.11111	0.315462
Rv1137c/-	74.351	-0.369589	0.188752	-1.95806	0.0502231	0.111305	0.369589
Rv3396c/guaA	3123.89	-0.128936	0.0658539	-1.9579	0.0502413	0.111305	0.128936
Rv2702/ppgK	731.285	0.15764	0.0806103	1.95558	0.0505149	0.111848	0.15764
Rv3658c/-	527.539	0.255575	0.130733	1.95494	0.0505898	0.111951	0.255575
Rv1718/-	471.908	0.200823	0.102815	1.95324	0.050791	0.11227	0.200823
Rv2361c/-	1078.75	0.159581	0.0816992	1.95328	0.0507866	0.11227	0.159581
Rv0049/-	1466.59	-0.12846	0.0659413	-1.9481	0.0514034	0.113502	0.12846
Rv3523/ltp3	2529.77	-0.159408	0.0818286	-1.94808	0.0514058	0.113502	0.159408
Rv1583c/-	66.666	0.368146	0.189053	1.94732	0.0514963	0.113638	0.368146
Rv2878c/mpt53	1424.47	-0.150963	0.0775781	-1.94595	0.0516604	0.113936	0.150963
Rv2354/-	50.2637	0.436577	0.224396	1.94556	0.0517072	0.113976	0.436577
Rv1568/bioA	733.459	-0.153047	0.0787609	-1.94319	0.0519934	0.114479	0.153047
Rv2444c/rne	16367.3	0.091233	0.0469462	1.94335	0.0519736	0.114479	0.091233
Rv2281/pitB	355.524	0.207494	0.106809	1.94267	0.0520561	0.114552	0.207494
Rv1531/-	378.384	-0.225234	0.11598	-1.94201	0.0521364	0.114665	0.225234
Rv1382/-	189.893	-0.233182	0.120104	-1.9415	0.0521982	0.114737	0.233182
Rv2224c/caeA	3184.79	-0.0870254	0.0448403	-1.94078	0.0522847	0.114863	0.0870254
Rv0574c/-	110.739	-0.335206	0.172747	-1.94045	0.052325	0.114887	0.335206
Rv1081c/-	199.007	-0.26278	0.135473	-1.93973	0.0524128	0.115016	0.26278
Rv1642/rpmI	2556.1	0.160188	0.0826796	1.93745	0.05269	0.11556	0.160188
Rv2076c/-	190.318	-0.296399	0.153065	-1.93643	0.0528151	0.11577	0.296399
Rv1394c/cyp132	323.799	0.245221	0.12675	1.93467	0.0530303	0.116177	0.245221
Rv0840c/pip	288.667	-0.297446	0.153937	-1.93227	0.0533266	0.116567	0.297446
Rv1730c/-	791.643	0.19514	0.100968	1.93269	0.0532747	0.116567	0.19514
Rv3146/nuoB	1975.87	0.150309	0.0777855	1.93235	0.0533163	0.116567	0.150309
Rv3705c/-	451.153	0.19805	0.102493	1.93232	0.0533202	0.116567	0.19805
Rv1377c/-	723.367	-0.147042	0.0761407	-1.93118	0.0534604	0.116795	0.147042
Rv2733c/-	2551.34	-0.125839	0.0652296	-1.92918	0.053709	0.117245	0.125839
Rv3708c/asd	3031.04	-0.123666	0.0641078	-1.92904	0.0537262	0.117245	0.123666
Rv0083/-	809.313	-0.253388	0.13147	-1.92734	0.053937	0.117603	0.253388
Rv0943c/-	13.4709	0.449186	0.233073	1.92724	0.0539501	0.117603	0.449186
Rv1831/-	1470.6	0.165087	0.0857369	1.9255	0.0541666	0.11801	0.165087
Rv1676/-	2940.91	0.114904	0.0597318	1.92366	0.0543968	0.118446	0.114904
Rv1084/-	846.012	-0.170209	0.0885026	-1.92321	0.0544534	0.118504	0.170209
Rv1366A/-	250.013	0.246724	0.128373	1.92194	0.0546137	0.118787	0.246724
Rv3025c/iscS	1807.67	-0.140516	0.0731521	-1.92088	0.0547471	0.119011	0.140516
Rv1077/cbs	2030.83	0.11387	0.0594312	1.916	0.0553656	0.12029	0.11387
Rv0191/-	1499.31	-0.145521	0.0760058	-1.91461	0.0555422	0.120607	0.145521
Rv1546/-	545.596	-0.178906	0.0934943	-1.91355	0.0556778	0.120794	0.178906
Rv2273/-	284.66	-0.261799	0.13682	-1.91346	0.0556898	0.120794	0.261799
Rv1878/glnA3	365.874	0.211778	0.110886	1.90987	0.0561501	0.121725	0.211778
Rv1376/-	746.318	0.173509	0.0912016	1.90248	0.0571087	0.123735	0.173509
Rv3705A/-	187.452	0.269752	0.141827	1.90198	0.0571744	0.12381	0.269752
Rv2838c/rbfA	1554.22	0.175144	0.0922281	1.89904	0.0575598	0.124576	0.175144
Rv1342c/-	268.276	-0.259112	0.136493	-1.89835	0.0576501	0.124703	0.259112
Rv2648/-	48.1205	0.386143	0.203654	1.89608	0.0579497	0.125282	0.386143
Rv0257/-	130.74	-0.308435	0.162823	-1.8943	0.0581855	0.125723	0.308435
Rv2242/-	1502.5	-0.117614	0.0621081	-1.8937	0.0582654	0.125826	0.117614
Rv1877/-	1815.07	-0.111909	0.0591041	-1.89342	0.0583022	0.125837	0.111909
Rv3531c/-	152.311	-0.284747	0.150547	-1.89142	0.0585686	0.126343	0.284747
Rv0101/nrp	2023.03	0.104405	0.0552267	1.89047	0.0586951	0.126477	0.104405
Rv2355/-	85.4827	0.373234	0.197407	1.89068	0.0586673	0.126477	0.373234
Rv0084/hycD	825.368	-0.216725	0.114697	-1.88954	0.0588198	0.126618	0.216725
Rv2817c/-	216.526	0.245669	0.130018	1.8895	0.0588248	0.126618	0.245669
Rv1217c/-	525.244	0.220143	0.116577	1.88839	0.0589737	0.126869	0.220143
Rv1466/-	820.947	0.193427	0.102539	1.88638	0.0592444	0.127382	0.193427
Rv1723/-	176.189	0.265894	0.141008	1.88567	0.0593394	0.127517	0.265894
Rv0399c/lpqK	564.949	-0.178326	0.0946564	-1.88393	0.0595751	0.127884	0.178326
Rv2031c/hspX	128.293	-0.32854	0.17438	-1.88404	0.0595593	0.127884	0.32854
Rv2959c/-	2421.09	-0.21213	0.112732	-1.88171	0.059875	0.128457	0.21213
Rv1371/-	17.5778	-0.440561	0.234256	-1.88069	0.0600147	0.128687	0.440561
Rv1368/lprF	1274.04	-0.134946	0.0717754	-1.88011	0.0600931	0.128785	0.134946
Rv2447c/folC	2661.27	0.132484	0.0705089	1.87896	0.0602493	0.12905	0.132484
Rv3098c/-	115.612	0.30567	0.162732	1.87836	0.060332	0.129156	0.30567
Rv2399c/cysT	1031.95	-0.159843	0.0851553	-1.87708	0.0605071	0.129461	0.159843
Rv2267c/-	161.446	-0.31785	0.169406	-1.87626	0.0606191	0.12963	0.31785
Rv3477/PE31	5993.93	-0.119781	0.0639447	-1.87319	0.0610421	0.130464	0.119781
Rv2819c/-	518.775	0.207873	0.111022	1.87236	0.0611563	0.130637	0.207873
Rv1653/argJ	553.993	0.2275	0.121634	1.87036	0.0614338	0.131159	0.2275
Rv3570c/hsaA	1066.1	0.165607	0.088564	1.86992	0.0614954	0.131219	0.165607
Rv2543/lppA	146.783	-0.336623	0.180068	-1.86942	0.061564	0.131294	0.336623
Rv0436c/pssA	1375.85	-0.114526	0.0613429	-1.86698	0.0619046	0.131949	0.114526
Rv0078/-	114.536	-0.320069	0.171677	-1.86437	0.0622704	0.132657	0.320069
Rv1645c/-	328.95	0.251697	0.135027	1.86404	0.0623155	0.132681	0.251697
Rv2097c/pafA	4810.46	0.122404	0.0657486	1.86169	0.0626461	0.133313	0.122404
Rv1962A/vapB35	210.374	0.297045	0.159843	1.85836	0.0631183	0.134246	0.297045
Rv1207/folP2	980.379	0.14284	0.0770079	1.85488	0.0636138	0.135154	0.14284
Rv1627c/-	3057.86	0.172705	0.0931025	1.85499	0.0635972	0.135154	0.172705
Rv0414c/thiE	138.056	-0.335337	0.180878	-1.85394	0.0637483	0.135334	0.335337
Rv1909c/furA	205.901	0.296874	0.160143	1.8538	0.0637674	0.135334	0.296874
Rv1044/-	175.859	0.285592	0.15438	1.84993	0.0643243	0.136296	0.285592
Rv1672c/-	552.544	-0.156175	0.0844191	-1.85	0.0643132	0.136296	0.156175
Rv3539/PPE63	75.0173	-0.335947	0.181575	-1.85019	0.0642868	0.136296	0.335947
Rv1438/tpi	3214.84	0.0961584	0.0520061	1.84898	0.0644604	0.136511	0.0961584
Rv0568/cyp135B1	3268.13	0.140762	0.0761604	1.84823	0.0645696	0.1366	0.140762
Rv1048c/-	182.663	-0.285207	0.154335	-1.84797	0.0646067	0.1366	0.285207
Rv1990c/-	236.846	0.220587	0.11936	1.84808	0.0645906	0.1366	0.220587
Rv3793/embC	3829.76	-0.111968	0.0605979	-1.84772	0.064643	0.136603	0.111968
Rv2460c/clpP2	3505.01	-0.100269	0.0542815	-1.84721	0.0647165	0.136685	0.100269
Rv2918c/glnD	2193.43	0.135786	0.0737658	1.84078	0.0656544	0.138592	0.135786
Rv2112c/dop	3775.61	-0.0995863	0.0541181	-1.84017	0.0657439	0.138707	0.0995863
Rv2211c/gcvT	1733.37	-0.13803	0.0750245	-1.83979	0.0657984	0.138747	0.13803
Rv1514c/-	426.718	-0.233437	0.127122	-1.83632	0.0663108	0.139753	0.233437
Rv0412c/-	1350.19	-0.118669	0.0646424	-1.83578	0.0663905	0.139846	0.118669
Rv2282c/-	225.034	-0.240494	0.131121	-1.83414	0.0666325	0.140281	0.240494
Rv3030/-	1389.59	-0.146799	0.0800582	-1.83366	0.0667048	0.140358	0.146799
Rv3758c/proV	2304.75	-0.11761	0.0641678	-1.83285	0.0668249	0.140536	0.11761
Rv0255c/cobQ1	686.909	-0.159804	0.0872009	-1.8326	0.0668624	0.140539	0.159804
Rv1587c/-	279.839	-0.242005	0.132305	-1.82915	0.0673775	0.141396	0.242005
Rv2828A/-	218.698	0.300143	0.164086	1.82918	0.0673732	0.141396	0.300143
Rv3771c/-	227.667	-0.279273	0.152661	-1.82937	0.0673443	0.141396	0.279273
Rv0741/-	866.7	0.155126	0.0848332	1.82861	0.0674586	0.141412	0.155126
Rv3371/-	953.569	-0.170463	0.0932112	-1.82879	0.0674317	0.141412	0.170463
Rv3764c/tcrY	502.31	-0.164626	0.0900393	-1.82838	0.067493	0.141412	0.164626
Rv1107c/xseB	521.549	0.156558	0.0856695	1.82747	0.0676297	0.141623	0.156558
Rv2191/-	439.881	-0.238353	0.13057	-1.82548	0.0679282	0.142173	0.238353
Rv1337/-	1883.28	0.119932	0.0657171	1.82498	0.0680043	0.142181	0.119932
Rv2216/-	2362.94	0.110556	0.0605722	1.8252	0.0679713	0.142181	0.110556
Rv2850c/-	1913.48	0.177687	0.0974011	1.82428	0.0681102	0.142327	0.177687
Rv0340/-	449.305	0.181986	0.0998104	1.82332	0.0682552	0.142554	0.181986
Rv1455/-	106.677	0.305484	0.167639	1.82227	0.0684139	0.14281	0.305484
Rv3362c/-	949.802	-0.184092	0.101158	-1.81984	0.0687837	0.143506	0.184092
Rv3528c/-	711.175	-0.2484	0.136518	-1.81954	0.0688289	0.143524	0.2484
Rv2007c/fdxA	153.479	-0.424853	0.233686	-1.81805	0.0690569	0.143923	0.424853
Rv0765c/-	209.419	-0.253064	0.139217	-1.81776	0.0691004	0.143938	0.253064
Rv0878c/PPE13	242.045	-0.236548	0.130249	-1.81612	0.0693519	0.144233	0.236548
Rv2255c/-	523.36	0.156246	0.0860101	1.8166	0.0692791	0.144233	0.156246
Rv2288/-	439.637	-0.225089	0.123933	-1.81622	0.0693366	0.144233	0.225089
Rv0394c/-	547.484	-0.173378	0.0955927	-1.81372	0.0697216	0.144925	0.173378
Rv2207/cobT	1541	0.192902	0.10645	1.81214	0.0699645	0.145277	0.192902
Rv3356c/folD	906.763	-0.148016	0.08167	-1.81236	0.0699304	0.145277	0.148016
Rv3916c/-	1944.03	-0.137847	0.07609	-1.81163	0.0700435	0.145364	0.137847
Rv1304/atpB	7652.46	0.128189	0.0708446	1.80944	0.0703828	0.145992	0.128189
Rv0202c/mmpL11	6419.81	-0.0945996	0.052359	-1.80675	0.0708012	0.146705	0.0945996
Rv1264/-	2097.41	0.169664	0.0938979	1.8069	0.0707786	0.146705	0.169664
Rv2895c/viuB	1112.92	-0.173786	0.0962956	-1.80471	0.0711201	0.147288	0.173786
Rv3763/lpqH	1697.96	0.117403	0.0650737	1.80415	0.071208	0.147393	0.117403
Rv1101c/-	2314.55	0.151937	0.0843309	1.80168	0.0715956	0.148039	0.151937
Rv2552c/aroE	1629.08	0.190518	0.105742	1.80172	0.071589	0.148039	0.190518
Rv1433/-	755.348	-0.189609	0.105261	-1.80132	0.0716519	0.148078	0.189609
Rv0450c/mmpL4	5377.34	-0.18268	0.101453	-1.80063	0.0717612	0.148084	0.18268
Rv0747/PE_PGRS10	138.804	0.346924	0.192658	1.80072	0.0717466	0.148084	0.346924
Rv1112/-	202.281	-0.247679	0.137555	-1.80059	0.0717677	0.148084	0.247679
Rv3288c/usfY	167.454	0.31051	0.172667	1.79831	0.0721273	0.148748	0.31051
Rv2453c/mobA	833.145	0.181471	0.100932	1.79795	0.0721857	0.148791	0.181471
Rv0192A/-	1120.73	-0.299737	0.166862	-1.79631	0.0724448	0.149135	0.299737
Rv0506/mmpS2	1398	0.175251	0.097569	1.79618	0.0724664	0.149135	0.175251
Rv3132c/devS	1711.18	-0.153576	0.085499	-1.79623	0.0724577	0.149135	0.153576
Rv3134c/-	527.581	-0.254869	0.14205	-1.79423	0.0727772	0.149697	0.254869
Rv1313c/-	723.204	-0.169783	0.0947502	-1.7919	0.0731482	0.150381	0.169783
Rv2845c/proS	1345.53	-0.140225	0.0784376	-1.78772	0.073821	0.151685	0.140225
Rv0149/-	2288.1	0.131792	0.0737738	1.78643	0.0740291	0.151875	0.131792
Rv3336c/trpS	3174.02	-0.11016	0.0616542	-1.78675	0.0739784	0.151875	0.11016
Rv3659c/-	243.651	0.268842	0.150474	1.78663	0.0739965	0.151875	0.268842
Rv2236c/cobD	87.4097	-0.332204	0.186005	-1.786	0.0740999	0.151942	0.332204
Rv3007c/-	104.292	0.283854	0.159312	1.78175	0.0747906	0.153278	0.283854
Rv2538c/aroB	1756.67	0.159265	0.0894381	1.78072	0.0749575	0.153499	0.159265
Rv3551/-	545.433	0.181029	0.101667	1.78061	0.0749763	0.153499	0.181029
Rv1211/-	2114.07	0.119911	0.0673993	1.77911	0.0752218	0.153921	0.119911
Rv1828/-	4086.87	0.0897048	0.0504368	1.77856	0.0753124	0.154011	0.0897048
Rv1886c/fbpB	5561.63	-0.131341	0.0738549	-1.77837	0.0753438	0.154011	0.131341
Rv0651/rplJ	1674.22	-0.161201	0.090708	-1.77714	0.0755445	0.154341	0.161201
Rv2507/-	1457.35	0.109379	0.0616122	1.77529	0.0758503	0.154886	0.109379
Rv0597c/-	3236.9	0.10548	0.0594305	1.77485	0.075922	0.154952	0.10548
Rv2008c/-	72.1906	-0.325276	0.18339	-1.77369	0.0761152	0.155266	0.325276
Rv1717/-	99.9728	0.316197	0.178354	1.77286	0.076252	0.155464	0.316197
Rv3434c/-	954.896	-0.159442	0.0899686	-1.77219	0.0763623	0.155544	0.159442
Rv3834c/serS	257.483	-0.213138	0.120271	-1.77215	0.0763702	0.155544	0.213138
Rv0282/eccA3	10520.1	-0.131212	0.0740582	-1.77174	0.0764378	0.155601	0.131212
Rv2331/-	261.372	-0.224214	0.126712	-1.76947	0.0768155	0.156289	0.224214
Rv1047/-	80.634	0.336462	0.19022	1.7688	0.0769266	0.156435	0.336462
Rv1046c/-	2720.25	-0.153034	0.0866061	-1.76701	0.0772263	0.156963	0.153034
Rv3860/-	544.586	0.155652	0.0881773	1.76522	0.0775271	0.157493	0.155652
Rv2573/-	74.2703	-0.385857	0.21863	-1.76489	0.0775826	0.157525	0.385857
Rv1244/lpqZ	1131.36	0.118449	0.0672556	1.76118	0.0782076	0.158712	0.118449
Rv2471/aglA	2251.61	0.101988	0.0579603	1.75963	0.0784713	0.159165	0.101988
Rv0828c/-	51.2048	0.371861	0.211533	1.75793	0.0787593	0.159667	0.371861
Rv1129c/-	1659.55	0.147255	0.0838652	1.75586	0.0791129	0.160301	0.147255
Rv2960c/-	853.051	-0.287328	0.163768	-1.75449	0.0793471	0.160693	0.287328
Rv2194/qcrC	8396.89	0.101305	0.0577703	1.75358	0.0795022	0.160925	0.101305
Rv0148/-	2277.67	0.0951709	0.0543069	1.75246	0.0796941	0.16123	0.0951709
Rv2999/lppY	255.705	-0.25391	0.144936	-1.75188	0.0797953	0.161352	0.25391
Rv1340/rphA	3049.59	0.101402	0.0578914	1.75159	0.0798435	0.161367	0.101402
Rv0269c/-	290.408	0.194158	0.110911	1.75057	0.0800205	0.161463	0.194158
Rv1087/PE_PGRS21	222.532	0.307624	0.175713	1.75072	0.079994	0.161463	0.307624
Rv1659/argH	903.827	0.134232	0.0766879	1.75037	0.0800551	0.161463	0.134232
Rv3214/gpm2	801.985	-0.171927	0.0982118	-1.75057	0.0800194	0.161463	0.171927
Rv3057c/-	1058.93	0.143743	0.0821735	1.74927	0.0802451	0.161763	0.143743
Rv3812/PE_PGRS62	911.203	-0.137157	0.0785507	-1.74609	0.0807945	0.162787	0.137157
Rv2877c/-	592.89	-0.173732	0.0995141	-1.7458	0.0808458	0.162808	0.173732
Rv0190/-	1644.2	-0.174415	0.0999421	-1.74516	0.0809569	0.162948	0.174415
Rv1176c/-	364.168	-0.207343	0.118908	-1.74372	0.0812075	0.163369	0.207343
Rv0523c/-	152.651	0.240846	0.138144	1.74345	0.081255	0.163381	0.240846
Rv2284/lipM	1055.59	-0.134212	0.0770007	-1.743	0.0813343	0.163457	0.134212
Rv2504c/scoA	348.919	-0.19709	0.113212	-1.7409	0.0817015	0.164111	0.19709
Rv3136A/-	73.8698	0.300952	0.172955	1.74006	0.0818488	0.164323	0.300952
Rv2647/-	191.715	-0.243437	0.139975	-1.73914	0.0820095	0.164562	0.243437
Rv2609c/-	2107.35	-0.121484	0.0698787	-1.7385	0.0821226	0.164621	0.121484
Rv2758c/vapB21	166	-0.244476	0.140606	-1.73873	0.0820825	0.164621	0.244476
Rv1690/lprJ	353.663	0.208264	0.119875	1.73734	0.0823267	0.164863	0.208264
Rv1938/ephB	91.0943	0.302839	0.174297	1.73749	0.0823008	0.164863	0.302839
Rv3246c/mtrA	6849.76	-0.115101	0.0662822	-1.73654	0.0824687	0.165063	0.115101
Rv1454c/qor	553.683	0.19715	0.113587	1.73568	0.0826206	0.165283	0.19715
Rv2126c/PE_PGRS37	21.5766	0.397488	0.229139	1.7347	0.0827941	0.165546	0.397488
Rv0268c/-	671.059	0.159925	0.0922307	1.73396	0.0829247	0.165723	0.159925
Rv1765c/-	1138.55	-0.148593	0.0857455	-1.73295	0.0831043	0.165932	0.148593
Rv2870c/dxr	1375.27	0.111349	0.0642561	1.7329	0.0831136	0.165932	0.111349
Rv3641c/fic	1150.56	-0.17551	0.101458	-1.72988	0.083651	0.166921	0.17551
Rv2794c/pptT	2014.56	-0.112561	0.0651305	-1.72823	0.0839467	0.167426	0.112561
Rv2868c/gcpE	4620.36	0.10127	0.0586107	1.72784	0.0840178	0.167483	0.10127
Rv1378c/-	771.658	0.173202	0.100331	1.7263	0.0842928	0.167946	0.173202
Rv2799/-	837.993	-0.141505	0.0822148	-1.72116	0.085221	0.16971	0.141505
Rv0503c/cmaA2	2937.8	-0.165302	0.0961035	-1.72004	0.0854258	0.169946	0.165302
Rv2509/-	1784.83	-0.104826	0.0609408	-1.72013	0.0854095	0.169946	0.104826
Rv0650/-	22.1984	-0.399955	0.23285	-1.71765	0.0858609	0.170639	0.399955
Rv3106/fprA	435.342	-0.171628	0.0999075	-1.71787	0.0858205	0.170639	0.171628
Rv1441c/PE_PGRS26	224.173	-0.253451	0.147626	-1.71684	0.0860079	0.170845	0.253451
Rv0306/-	77.9882	0.315577	0.183896	1.71606	0.0861501	0.171041	0.315577
Rv3199c/nudC	1320.8	0.137745	0.0803207	1.71494	0.0863557	0.171363	0.137745
Rv0267/narU	28.0071	-0.391969	0.22863	-1.71442	0.0864508	0.171452	0.391969
Rv0681/-	1377.5	-0.113577	0.0662558	-1.71422	0.0864876	0.171452	0.113577
Rv0209/-	383.439	0.196809	0.115013	1.71119	0.0870464	0.172235	0.196809
Rv0526/-	1906.85	-0.105555	0.061664	-1.71178	0.0869381	0.172235	0.105555
Rv1520/-	364.908	-0.339778	0.198532	-1.71145	0.0869974	0.172235	0.339778
Rv2468c/-	1646.5	0.155384	0.0908081	1.71113	0.0870577	0.172235	0.155384
Rv2036/-	181.937	0.250989	0.146742	1.71041	0.0871902	0.172411	0.250989
Rv3912/-	148.688	0.278417	0.162884	1.7093	0.0873954	0.17273	0.278417
Rv1303/-	6649.18	0.112634	0.0659225	1.70858	0.0875285	0.172906	0.112634
Rv1141c/echA11	384.775	-0.182898	0.107066	-1.70827	0.0875855	0.172932	0.182898
Rv3692/moxR2	1387.61	-0.130237	0.0763599	-1.70557	0.088089	0.173839	0.130237
Rv2400c/subI	1672.88	-0.101449	0.0595097	-1.70475	0.0882406	0.174051	0.101449
Rv0277c/vapC25	1972.43	0.131316	0.077077	1.7037	0.088437	0.174351	0.131316
[truncated: 2,022 more rows]
