# Supplementary material for: Frequently arising ESX-1-associated phase variants influence Mycobacterium tuberculosis fitness in the presence of host and antibiotic pressures
Source: mBio. 2025 Jan 28;16(3):e03762-24. doi: 10.1128/mbio.03762-24 (PMC11898584; doi:10.1128/mbio.03762-24)
Supplement: Table S3 — Unique barcode identifiers and sequencing primers used for mouse competition sequencing experiments. [file mbio.03762-24-s0004.xlsx]

## Sheet: Barcode sequences
Strain	Barcode sequence
WT_1	gacgtgcgtatatattcca
espA_1	tgagtgacaacgtgtatct
espR_1	ggtgtcaatacgtatggcc
eccB1	tacatcccaagtgataacc
WT_2	aagcttcggatcactacga
espA_2	gacctcgttacatatccgc
espR_2	taagtcgtcagccattacc

## Sheet: Fwd primers
Mouse group	Primer name	sequence
D0	F1	AATGATACGGCGACCACCGAGATCTACACTCTTTCCCTACACGACGCTCTTCCGATCTgctagtcgcatcgtggagtc
WT_D30	F3	AATGATACGGCGACCACCGAGATCTACACTCTTTCCCTACACGACGCTCTTCCGATCTCGgctagtcgcatcgtggagtc
TCR_D30	F5	AATGATACGGCGACCACCGAGATCTACACTCTTTCCCTACACGACGCTCTTCCGATCTATCGgctagtcgcatcgtggagtc

## Sheet: Rev primers
Mouse	Primer name	sequence
D0_1	R1	CAAGCAGAAGACGGCATACGAGATTCGCCTTGGTGACTGGAGTTCAGACGTGTGCTCTTCCGATCTgcttggcctagctggcatc
D0_2	R2	CAAGCAGAAGACGGCATACGAGATATAGCGTCGTGACTGGAGTTCAGACGTGTGCTCTTCCGATCTgcttggcctagctggcatc
D0_3	R3	CAAGCAGAAGACGGCATACGAGATGAAGAAGTGTGACTGGAGTTCAGACGTGTGCTCTTCCGATCTgcttggcctagctggcatc
D0_4	R4	CAAGCAGAAGACGGCATACGAGATATTCTAGGGTGACTGGAGTTCAGACGTGTGCTCTTCCGATCTgcttggcctagctggcatc
WT_D30_1	R5	CAAGCAGAAGACGGCATACGAGATCGTTACCAGTGACTGGAGTTCAGACGTGTGCTCTTCCGATCTgcttggcctagctggcatc
WT_D30_2	R6	CAAGCAGAAGACGGCATACGAGATGTCTGATGGTGACTGGAGTTCAGACGTGTGCTCTTCCGATCTgcttggcctagctggcatc
WT_D30_3	R7	CAAGCAGAAGACGGCATACGAGATTTACGCACGTGACTGGAGTTCAGACGTGTGCTCTTCCGATCTgcttggcctagctggcatc
WT_D30_4	R8	CAAGCAGAAGACGGCATACGAGATTTGAATAGGTGACTGGAGTTCAGACGTGTGCTCTTCCGATCTgcttggcctagctggcatc
TCR_D30_1	R9	CAAGCAGAAGACGGCATACGAGATAAGACACTGTGACTGGAGTTCAGACGTGTGCTCTTCCGATCTgcttggcctagctggcatc
TCR_D30_2	R10	CAAGCAGAAGACGGCATACGAGATCAGCAAGGGTGACTGGAGTTCAGACGTGTGCTCTTCCGATCTgcttggcctagctggcatc
TCR_D30_3	R11	CAAGCAGAAGACGGCATACGAGATTCCAGCAAGTGACTGGAGTTCAGACGTGTGCTCTTCCGATCTgcttggcctagctggcatc
TCR_D30_4	R12	CAAGCAGAAGACGGCATACGAGATCCAGAGCTGTGACTGGAGTTCAGACGTGTGCTCTTCCGATCTgcttggcctagctggcatc
